# Supplementary material for: Salt Stress Effects on Secondary Metabolites of Cotton in Relation to Gene Expression Responsible for Aphid Development
Source: PLoS One. 2015 Jun 10;10(6):e0129541. doi: 10.1371/journal.pone.0129541 (PMC4489590; doi:10.1371/journal.pone.0129541)
Supplement: S1 Text — (TXT) [file pone.0129541.s001.txt]

Sequence "WQ_TEST_4_29-E04-M13F_47_E04.ab1_1_ORF1" crc64 checksum: 1FB0C4DA5978CF1C length: 217 aa.

InterPro       IPR005804      Fatty acid desaturase, type 1
Biological Process: lipid metabolic process (GO:0006629)
method         AccNumber      shortName                               location
HMMPfam        PF00487        FA_desaturase                           T[65-212] 5.1e-07

InterPro       IPR015876      Fatty acid desaturase, type 1, core
Molecular Function: oxidoreductase activity, acting on paired donors, with oxidation of a pair of donors resulting in the reduction of molecular oxygen to two molecules of water (GO:0016717), Biological Process: oxidation-reduction process (GO:0055114)
method         AccNumber      shortName                               location
FPrintScan     PR00075        FACDDSATRASE                            T[35-55] 1.7e-36 T[60-82] 1.7e-36 T[83-103] 1.7e-36 T[120-149] 1.7e-36 T[178-196] 1.7e-36

InterPro       NULL           NULL
method         AccNumber      shortName                               location
HMMPanther     PTHR11351      ACYL-COA DESATURASE                     T[15-213] 7.1e-76
HMMPanther     PTHR11351:SF14 ACYL-COA DESATURASE (STEAROYL-COA DESATURASE) (FATTY ACID DESATURASE) (DELTA(9)-DESATURASE)T[15-213] 7.1e-76
SignalPHMM     SignalP-NN(euk)signal-peptide                          ?[1-48] NA
TMHMM          tmhmm          transmembrane_regions                   ?[34-56] NA ?[62-82] NA ?[178-198] NA

Sequence "WQ_TEST_5_55-G07-M13F_47_G07.ab1_4_ORF1" crc64 checksum: 5219F36C9DBA87B7 length: 141 aa.

InterPro       IPR000608      Ubiquitin-conjugating enzyme, E2
Molecular Function: acid-amino acid ligase activity (GO:0016881)
method         AccNumber      shortName                               location
HMMPfam        PF00179        UQ_con                                  T[8-115] 3.1e-39
ProfileScan    PS50127        UBIQUITIN_CONJUGAT_2                    T[8-120] 32.093

InterPro       IPR016135      Ubiquitin-conjugating enzyme/RWD-like
method         AccNumber      shortName                               location
Gene3D         G3DSA:3.10.110.10no description                          T[8-133] 1.3e-52
superfamily    SSF54495       UBC-like                                T[8-133] 4.2e-41

InterPro       IPR023313      Ubiquitin-conjugating enzyme, active site
method         AccNumber      shortName                               location
PatternScan    PS00183        UBIQUITIN_CONJUGAT_1                    T[45-60] NA

InterPro       NULL           NULL
method         AccNumber      shortName                               location
HMMPanther     PTHR24067      UBIQUITIN-CONJUGATING ENZYME E2         T[7-134] 6.5e-89
HMMPanther     PTHR24067:SF65 UBIQUITIN-CONJUGATING ENZYME E2 R2      T[7-134] 6.5e-89
HMMSmart       SM00212        Ubiquitin-conjugating enzyme E2, catalytic dT[1-137] 9.5e-36

Sequence "WQ_TEST_6_35-C05-M13F_47_A02.ab1_4_ORF1" crc64 checksum: A63CFC327F5CC458 length: 125 aa.

InterPro       IPR000194      ATPase, F1/V1/A1 complex, alpha/beta subunit, nucleotide-binding domain
Molecular Function: ATP binding (GO:0005524)
method         AccNumber      shortName                               location
HMMPfam        PF00006        ATP-synt_ab                             T[9-105] 1.9e-18

InterPro       IPR005722      ATPase, F1 complex, beta subunit
Biological Process: ATP synthesis coupled proton transport (GO:0015986), Cellular Component: proton-transporting ATP synthase complex, catalytic core F(1) (GO:0045261), Molecular Function: proton-transporting ATP synthase activity, rotational mechanism (GO:0046933)
method         AccNumber      shortName                               location
HMMPanther     PTHR15184:SF8  ATP SYNTHASE BETA SUBUNIT               T[9-103] 1.6e-66

InterPro       IPR027417      P-loop containing nucleoside triphosphate hydrolase
method         AccNumber      shortName                               location
superfamily    SSF52540       P-loop containing nucleoside triphosphate hydrolasesT[9-104] 6.8e-23

InterPro       NULL           NULL
method         AccNumber      shortName                               location
Gene3D         G3DSA:3.40.50.300no description                          T[9-104] 2.3e-31
HMMPanther     PTHR15184      ATP SYNTHASE                            T[9-103] 1.6e-66
Seg            seg            seg                                     ?[12-26] NA

Sequence "WQ_TEST_3_38-F05-M13F_47_F05.ab1_1_ORF1" crc64 checksum: 13BEE4E28DF5D79D length: 118 aa.

InterPro       NULL           NULL
method         AccNumber      shortName                               location
Gene3D         G3DSA:1.20.1250.20no description                          T[7-46] 3.8e-05
HMMPanther     PTHR16172      UNCHARACTERIZED                         T[7-79] 1.8e-17
HMMPanther     PTHR16172:SF2  SUBFAMILY NOT NAMED                     T[7-79] 1.8e-17
SignalPHMM     SignalP-NN(euk)signal-peptide                          ?[1-36] NA
TMHMM          tmhmm          transmembrane_regions                   ?[21-41] NA

Sequence "WQ_TEST_3_34-B05-M13F_47_B05.ab1_6_ORF1" crc64 checksum: 3F50AD1BABC335EB length: 112 aa.

InterPro       IPR002018      Carboxylesterase, type B
method         AccNumber      shortName                               location
HMMPfam        PF00135        COesterase                              T[13-104] 4.6e-28

InterPro       IPR019819      Carboxylesterase type B, conserved site
method         AccNumber      shortName                               location
PatternScan    PS00941        CARBOXYLESTERASE_B_2                    T[17-27] NA

InterPro       NULL           NULL
method         AccNumber      shortName                               location
Gene3D         G3DSA:3.40.50.1820no description                          T[8-101] 3.6e-29
HMMPanther     PTHR11559      CARBOXYLESTERASE                        T[8-99] 4.6e-43
HMMPanther     PTHR11559:SF48 CARBOXYLESTERASE-RELATED, INSECT        T[8-99] 4.6e-43
Seg            seg            seg                                     ?[43-48] NA
SignalPHMM     SignalP-NN(euk)signal-peptide                          ?[1-3] NA
superfamily    SSF53474       alpha/beta-Hydrolases                   T[11-104] 4.1e-20

Sequence "WQ_TEST_1_57-A08-M13F_47_A08.ab1_5_ORF1" crc64 checksum: E092B3C000501491 length: 107 aa.

InterPro       IPR004000      Actin-related protein
method         AccNumber      shortName                               location
HMMPanther     PTHR11937      ACTIN                                   T[1-99] 2.1e-75
HMMPfam        PF00022        Actin                                   T[7-99] 9.3e-36

InterPro       NULL           NULL
method         AccNumber      shortName                               location
Gene3D         G3DSA:3.30.420.40no description                          T[52-100] 3.4e-21
Gene3D         G3DSA:3.90.640.10no description                          T[7-46] 1.4e-15
HMMPanther     PTHR11937:SF93 SUBFAMILY NOT NAMED                     T[1-99] 2.1e-75
Seg            seg            seg                                     ?[7-14] NA
SignalPHMM     SignalP-NN(euk)signal-peptide                          ?[1-3] NA
superfamily    SSF53067       Actin-like ATPase domain                T[8-99] 2e-33

Sequence "WQ_TEST_3_65-A09-M13F_47_A09.ab1_5_ORF1" crc64 checksum: 8281659D85CFACBD length: 104 aa.

InterPro       IPR002423      Chaperonin Cpn60/TCP-1
Molecular Function: ATP binding (GO:0005524), Biological Process: cellular protein metabolic process (GO:0044267)
method         AccNumber      shortName                               location
HMMPanther     PTHR11353      CHAPERONIN                              T[7-97] 1.4e-54
HMMPfam        PF00118        Cpn60_TCP1                              T[7-96] 1.3e-24

InterPro       IPR012719      T-complex protein 1, gamma subunit
Molecular Function: ATP binding (GO:0005524), Biological Process: protein folding (GO:0006457), Molecular Function: unfolded protein binding (GO:0051082)
method         AccNumber      shortName                               location
HMMPanther     PTHR11353:SF24 CHAPERONIN CONTAINING T-COMPLEX PROTEIN 1, GAMMA SUBUNIT, TCPGT[7-97] 1.4e-54

InterPro       IPR017998      Chaperone tailless complex polypeptide 1 (TCP-1)
method         AccNumber      shortName                               location
FPrintScan     PR00304        TCOMPLEXTCP1                            T[35-57] 4.1e-06 T[69-81] 4.1e-06

InterPro       IPR027409      GroEL-like apical domain
method         AccNumber      shortName                               location
Gene3D         G3DSA:3.50.7.10no description                          T[5-35] 2.1e-07

InterPro       IPR027410      TCP-1-like chaperonin intermediate domain
method         AccNumber      shortName                               location
Gene3D         G3DSA:3.30.260.10no description                          T[36-66] 2.1e-11

InterPro       NULL           NULL
method         AccNumber      shortName                               location
Coil           coil           coiled-coil                             ?[46-67] NA
Seg            seg            seg                                     ?[1-10] NA
superfamily    SSF54849       GroEL-intermediate domain like          T[26-67] 1.4e-12

Sequence "TEST_High_Quality_EST.seq.Contig59_4_ORF1" crc64 checksum: A51E8B8B7C28D123 length: 100 aa.

InterPro       IPR002017      Spectrin repeat
Molecular Function: protein binding (GO:0005515)
method         AccNumber      shortName                               location
HMMPfam        PF00435        Spectrin                                T[9-63] 2.8e-07

InterPro       NULL           NULL
method         AccNumber      shortName                               location
Coil           coil           coiled-coil                             ?[8-29] NA
Gene3D         G3DSA:1.20.58.60no description                          T[8-68] 6.9e-10
HMMPanther     PTHR11915      FAMILY NOT NAMED                        T[1-94] 8.4e-47
HMMPanther     PTHR11915:SF48 SUBFAMILY NOT NAMED                     T[1-94] 8.4e-47
superfamily    SSF46966       Spectrin repeat                         T[13-94] 5e-15

Sequence "WQ_TEST_6_61-E08-M13F_47_C05.ab1_5_ORF1" crc64 checksum: ED7E0E68D1D0D552 length: 98 aa.

InterPro       IPR009738      BAT2, N-terminal
method         AccNumber      shortName                               location
HMMPfam        PF07001        BAT2_N                                  T[9-93] 8.6e-11

InterPro       NULL           NULL
method         AccNumber      shortName                               location
HMMPanther     PTHR14038      BAT2 (HLA-B-ASSOCIATED TRANSCRIPT 2)    T[11-59] 1.8e-05
Seg            seg            seg                                     ?[82-98] NA

Sequence "WQ_TEST_5_93-E12-M13F_47_E12.ab1_3_ORF1" crc64 checksum: D116BC1F69669335 length: 92 aa.

InterPro       IPR001377      Ribosomal protein S6e
Molecular Function: structural constituent of ribosome (GO:0003735), Cellular Component: intracellular (GO:0005622), Cellular Component: ribosome (GO:0005840), Biological Process: translation (GO:0006412)
method         AccNumber      shortName                               location
HMMPanther     PTHR11502      40S RIBOSOMAL PROTEIN S6                T[7-89] 3.5e-58
HMMPfam        PF01092        Ribosomal_S6e                           T[7-78] 1.9e-35

InterPro       NULL           NULL
method         AccNumber      shortName                               location
Seg            seg            seg                                     ?[18-29] NA ?[53-65] NA ?[81-92] NA

Sequence "WQ_TEST_4_05-E01-M13F_47_E01.ab1_6_ORF2" crc64 checksum: F609E967E025278B length: 85 aa.

InterPro       IPR013120      Male sterility, NAD-binding
method         AccNumber      shortName                               location
HMMPfam        PF07993        NAD_binding_4                           T[24-77] 2.3e-14

InterPro       IPR016040      NAD(P)-binding domain
method         AccNumber      shortName                               location
Gene3D         G3DSA:3.40.50.720no description                          T[8-58] 9.6e-07

InterPro       IPR026055      Fatty acyl-CoA reductase
Molecular Function: fatty-acyl-CoA reductase (alcohol-forming) activity (GO:0080019)
method         AccNumber      shortName                               location
HMMPanther     PTHR11011      MALE STERILITY PROTEIN 2-RELATED        T[5-82] 1.4e-34

InterPro       NULL           NULL
method         AccNumber      shortName                               location
HMMPanther     PTHR11011:SF8  MALE STERILITY DOMAIN CONTAINING 2 (VSIP2423) (FATTY ACYL COA REDUCTASE 1)T[5-82] 1.4e-34
superfamily    SSF51735       NAD(P)-binding Rossmann-fold domains    T[8-56] 1.6e-08

Sequence "WQ_TEST_5_53-E07-M13F_47_E07.ab1_6_ORF3" crc64 checksum: 0B6A9008D673B20D length: 81 aa.

InterPro       IPR008417      B-cell receptor-associated 31-like
Cellular Component: endoplasmic reticulum (GO:0005783), Biological Process: intracellular protein transport (GO:0006886), Cellular Component: integral to membrane (GO:0016021)
method         AccNumber      shortName                               location
HMMPanther     PTHR12701      BCR-ASSOCIATED PROTEIN, BAP             T[29-71] 1.5e-14
HMMPfam        PF05529        Bap31                                   T[28-74] 1.7e-10

InterPro       NULL           NULL
method         AccNumber      shortName                               location
HMMPanther     PTHR12701:SF4  BCR-ASSOCIATED PROTEIN 31, BAP31        T[29-71] 1.5e-14
SignalPHMM     SignalP-NN(euk)signal-peptide                          ?[1-56] NA
TMHMM          tmhmm          transmembrane_regions                   ?[36-56] NA

Sequence "WQ_TEST_5_75-C10-M13F_47_C10.ab1_3_ORF1" crc64 checksum: A4855F7848A1FE9C length: 79 aa.

InterPro       NULL           NULL
method         AccNumber      shortName                               location
HMMPanther     PTHR20852      GLUTAMINE SYNTHETASE                    T[8-73] 2.4e-22
HMMPanther     PTHR20852:SF14 GLUTAMINE SYNTHETASE (GLUTAMATE--AMMONIA LIGASE) (GS)T[8-73] 2.4e-22

Sequence "WQ_TEST_2_18-B03-M13F_47_B03.ab1_6_ORF7" crc64 checksum: C968955F6883A797 length: 77 aa.

InterPro       IPR004000      Actin-related protein
method         AccNumber      shortName                               location
HMMPanther     PTHR11937      ACTIN                                   T[14-70] 5.7e-42
HMMPfam        PF00022        Actin                                   T[13-68] 1.5e-11

InterPro       NULL           NULL
method         AccNumber      shortName                               location
Gene3D         G3DSA:3.90.640.10no description                          T[25-73] 2e-22
HMMPanther     PTHR11937:SF93 SUBFAMILY NOT NAMED                     T[14-70] 5.7e-42
superfamily    SSF53067       Actin-like ATPase domain                T[13-70] 1.9e-16

Sequence "WQ_TEST_5_78-F10-M13F_47_F10.ab1_2_ORF1" crc64 checksum: 7B6341018B30B0AD length: 74 aa.

InterPro       IPR012677      Nucleotide-binding, alpha-beta plait
Molecular Function: nucleotide binding (GO:0000166)
method         AccNumber      shortName                               location
Gene3D         G3DSA:3.30.70.330no description                          T[5-55] 4.3e-10

InterPro       NULL           NULL
method         AccNumber      shortName                               location
HMMPanther     PTHR19965      RNA AND EXPORT FACTOR BINDING PROTEIN   T[4-55] 3.3e-20
HMMPfam        PF13893        RRM_5                                   T[24-57] 3.4e-07
superfamily    SSF54928       RNA-binding domain, RBD                 T[5-63] 2.7e-09

Sequence "WQ_TEST_3_69-E09-M13F_47_E09.ab1_3_ORF1" crc64 checksum: F27E5226655C90C2 length: 69 aa.

InterPro       IPR015876      Fatty acid desaturase, type 1, core
Molecular Function: oxidoreductase activity, acting on paired donors, with oxidation of a pair of donors resulting in the reduction of molecular oxygen to two molecules of water (GO:0016717), Biological Process: oxidation-reduction process (GO:0055114)
method         AccNumber      shortName                               location
FPrintScan     PR00075        FACDDSATRASE                            T[12-33] 2.6e-08 T[55-69] 2.6e-08

InterPro       NULL           NULL
method         AccNumber      shortName                               location
HMMPanther     PTHR11351      ACYL-COA DESATURASE                     T[7-62] 4.3e-23
HMMPanther     PTHR11351:SF14 ACYL-COA DESATURASE (STEAROYL-COA DESATURASE) (FATTY ACID DESATURASE) (DELTA(9)-DESATURASE)T[7-62] 4.3e-23
SignalPHMM     SignalP-NN(euk)signal-peptide                          ?[1-27] NA
TMHMM          tmhmm          transmembrane_regions                   ?[10-32] NA

Sequence "WQ_TEST_2_57-A08-M13F_47_A08.ab1_1_ORF1" crc64 checksum: 1FE0C3979C7682BF length: 68 aa.

InterPro       IPR004279      Perilipin
method         AccNumber      shortName                               location
HMMPanther     PTHR14024      ADIPOPHILIN/PERILIPIN                   T[16-60] 3.1e-09

InterPro       NULL           NULL
method         AccNumber      shortName                               location
HMMPanther     PTHR14024:SF16 LIPID STORAGE DROPLETS SURFACE BINDING PROTEIN 1T[16-60] 3.1e-09

Sequence "WQ_TEST_4_82-B11-M13F_47_B11.ab1_1_ORF1" crc64 checksum: 89FE37BA4F1A5CD9 length: 65 aa.

InterPro       IPR001392      Clathrin adaptor, mu subunit
Biological Process: intracellular protein transport (GO:0006886), Biological Process: vesicle-mediated transport (GO:0016192), Cellular Component: clathrin adaptor complex (GO:0030131)
method         AccNumber      shortName                               location
FPrintScan     PR00314        CLATHRINADPT                            T[3-18] 7.5e-05 T[43-54] 7.5e-05

InterPro       IPR008968      Clathrin adaptor, mu subunit, C-terminal
Molecular Function: protein binding (GO:0005515), Biological Process: intracellular protein transport (GO:0006886), Biological Process: vesicle-mediated transport (GO:0016192), Cellular Component: clathrin adaptor complex (GO:0030131)
method         AccNumber      shortName                               location
HMMPfam        PF00928        Adap_comp_sub                           T[9-58] 3.2e-08
ProfileScan    PS51072        MHD                                     T[1-65] 13.264

InterPro       IPR015629      Clathrin coat associated protein AP-50
Biological Process: intracellular protein transport (GO:0006886), Biological Process: vesicle-mediated transport (GO:0016192), Cellular Component: clathrin adaptor complex (GO:0030131), Cellular Component: clathrin coat of coated pit (GO:0030132)
method         AccNumber      shortName                               location
HMMPanther     PTHR11998:SF12 CLATHRIN COAT ASSOCIATED PROTEIN AP-50  T[8-58] 6.3e-16

InterPro       NULL           NULL
method         AccNumber      shortName                               location
Gene3D         G3DSA:2.60.40.1170no description                          T[8-57] 9.7e-15
HMMPanther     PTHR11998      CLATHRIN COAT ASSEMBLY PROTEIN          T[8-58] 6.3e-16

Sequence "WQ_TEST_3_71-G09-M13F_47_G09.ab1_6_ORF4" crc64 checksum: 07565A77D625820F length: 64 aa.

InterPro       NULL           NULL
method         AccNumber      shortName                               location
HMMPanther     PTHR24078      DNAJ HOMOLOG SUBFAMILY C MEMBER         T[11-56] 5.3e-16
HMMPanther     PTHR24078:SF3  DNAJ HEAT SHOCK N-TERMINAL DOMAIN-CONTAINING PROTEIN-LIKE (OS01G0927400 PROTEIN)T[11-56] 5.3e-16

Sequence "WQ_TEST_5_16-H02-M13F_47_H02.ab1_4_ORF1" crc64 checksum: 1585C5DB854E726B length: 63 aa.

InterPro       IPR000299      FERM domain
Cellular Component: cytoskeleton (GO:0005856)
method         AccNumber      shortName                               location
ProfileScan    PS50057        FERM_3                                  T[1-63] 12.407

InterPro       IPR018979      FERM, N-terminal
method         AccNumber      shortName                               location
HMMPfam        PF09379        FERM_N                                  T[8-47] 3.4e-05

InterPro       IPR019747      FERM conserved site
method         AccNumber      shortName                               location
PatternScan    PS00660        FERM_1                                  T[19-49] NA

InterPro       NULL           NULL
method         AccNumber      shortName                               location
Gene3D         G3DSA:3.10.20.90no description                          T[8-42] 4.1e-08
HMMPanther     PTHR23281      MERLIN/MOESIN/EZRIN/RADIXIN             T[8-53] 1.2e-24
superfamily    SSF54236       Ubiquitin-like                          T[8-48] 3.7e-09

Sequence "WQ_TEST_1_54-F07-M13F_47_F07.ab1_5_ORF1" crc64 checksum: 7841B019BFA98649 length: 60 aa.

InterPro       NULL           NULL
method         AccNumber      shortName                               location
Gene3D         G3DSA:3.40.50.300no description                          T[26-59] 7e-06
HMMPanther     PTHR23115      TRANSLATION FACTOR                      T[26-59] 1.6e-07
Seg            seg            seg                                     ?[1-16] NA

Sequence "WQ_TEST_2_35-C05-M13F_47_C05.ab1_3_ORF1" crc64 checksum: BBAFB8333E46292C length: 58 aa.

InterPro       IPR001609      Myosin head, motor domain
Molecular Function: motor activity (GO:0003774), Molecular Function: ATP binding (GO:0005524), Cellular Component: myosin complex (GO:0016459)
method         AccNumber      shortName                               location
HMMPfam        PF00063        Myosin_head                             T[4-50] 1.4e-15

InterPro       IPR015650      Myosin class 1/2/3/4/7/8/13/15
method         AccNumber      shortName                               location
HMMPanther     PTHR13140:SF22 MYOSIN HEAVY CHAIN, SKELETAL MUSCLE OR CARDIAC MUSCLET[1-51] 1.3e-26

InterPro       IPR027417      P-loop containing nucleoside triphosphate hydrolase
method         AccNumber      shortName                               location
superfamily    SSF52540       P-loop containing nucleoside triphosphate hydrolasesT[6-51] 1.9e-15

InterPro       NULL           NULL
method         AccNumber      shortName                               location
HMMPanther     PTHR13140      MYOSIN                                  T[1-51] 1.3e-26

Sequence "WQ_TEST_4_66-B09-M13F_47_B09.ab1_6_ORF1" crc64 checksum: 2D652ED309CE3844 length: 57 aa.

InterPro       NULL           NULL
method         AccNumber      shortName                               location
HMMPanther     PTHR19241      ATP-BINDING CASSETTE TRANSPORTER        T[7-49] 6.6e-05
SignalPHMM     SignalP-NN(euk)signal-peptide                          ?[1-20] NA
TMHMM          tmhmm          transmembrane_regions                   ?[9-27] NA ?[33-53] NA

Sequence "WQ_TEST_5_14-F02-M13F_47_F02.ab1_5_ORF1" crc64 checksum: CC7E9C5A950A6000 length: 54 aa.

InterPro       IPR002143      Ribosomal protein L1
Molecular Function: RNA binding (GO:0003723), Molecular Function: structural constituent of ribosome (GO:0003735), Biological Process: translation (GO:0006412), Cellular Component: large ribosomal subunit (GO:0015934)
method         AccNumber      shortName                               location
HMMPfam        PF00687        Ribosomal_L1                            T[9-47] 3.8e-07

InterPro       IPR016094      Ribosomal protein L1, 2-layer alpha/beta-sandwich
Molecular Function: structural constituent of ribosome (GO:0003735)
method         AccNumber      shortName                               location
Gene3D         G3DSA:3.30.190.20no description                          T[9-48] 3.2e-13

InterPro       NULL           NULL
method         AccNumber      shortName                               location
HMMPanther     PTHR23105      RIBOSOMAL PROTEIN L7AE FAMILY MEMBER    T[7-47] 6.2e-17
HMMPanther     PTHR23105:SF4  60S RIBOSOMAL PROTEIN L10A              T[7-47] 6.2e-17

Sequence "TEST_High_Quality_EST.seq.Contig10_6_ORF1" crc64 checksum: D33F40E129E817DD length: 52 aa.

InterPro       IPR013126      Heat shock protein 70 family
method         AccNumber      shortName                               location
HMMPfam        PF00012        HSP70                                   T[6-45] 5.3e-05

InterPro       NULL           NULL
method         AccNumber      shortName                               location
Coil           coil           coiled-coil                             ?[26-47] NA
Gene3D         G3DSA:2.60.34.10no description                          T[8-45] 2.7e-08
HMMPanther     PTHR19375      HEAT SHOCK PROTEIN 70KDA                T[7-46] 3.2e-11

Sequence "WQ_TEST_1_15-G02-M13F_47_G02.ab1_1_ORF1" crc64 checksum: AB4795378402D98C length: 50 aa.

InterPro       IPR006047      Glycosyl hydrolase, family 13, catalytic domain
Molecular Function: catalytic activity (GO:0003824), Biological Process: carbohydrate metabolic process (GO:0005975), Molecular Function: cation binding (GO:0043169)
method         AccNumber      shortName                               location
HMMPfam        PF00128        Alpha-amylase                           T[8-43] 5.9e-05

InterPro       IPR013781      Glycoside hydrolase, catalytic domain
Molecular Function: catalytic activity (GO:0003824), Biological Process: carbohydrate metabolic process (GO:0005975)
method         AccNumber      shortName                               location
Gene3D         G3DSA:3.20.20.80no description                          T[8-43] 1e-07

InterPro       IPR015902      Glycoside hydrolase, family 13
Molecular Function: catalytic activity (GO:0003824)
method         AccNumber      shortName                               location
HMMPanther     PTHR10357      ALPHA-AMYLASE                           T[9-43] 4.5e-10

InterPro       NULL           NULL
method         AccNumber      shortName                               location
HMMPanther     PTHR10357:SF76 MALTASE                                 T[9-43] 4.5e-10
TMHMM          tmhmm          transmembrane_regions                   ?[15-33] NA

Sequence "TEST_High_Quality_EST.seq.Contig63_3_ORF1" crc64 checksum: 7E39F19697BD8425 length: 47 aa.

InterPro       IPR000702      Ribosomal protein L6
Molecular Function: structural constituent of ribosome (GO:0003735), Cellular Component: ribosome (GO:0005840), Biological Process: translation (GO:0006412), Molecular Function: rRNA binding (GO:0019843)
method         AccNumber      shortName                               location
HMMPanther     PTHR11655      60S/50S RIBOSOMAL PROTEIN L6/L9         T[13-43] 4.6e-10

InterPro       IPR020040      Ribosomal protein L6, alpha-beta domain
Molecular Function: structural constituent of ribosome (GO:0003735), Cellular Component: ribosome (GO:0005840), Biological Process: translation (GO:0006412), Molecular Function: rRNA binding (GO:0019843)
method         AccNumber      shortName                               location
Gene3D         G3DSA:3.90.930.12no description                          T[18-43] 2.1e-05

InterPro       NULL           NULL
method         AccNumber      shortName                               location
HMMPanther     PTHR11655:SF2  60S RIBOSOMAL PROTEIN L9                T[13-43] 4.6e-10

Sequence "TEST_High_Quality_EST.seq.Contig60_3_ORF1" crc64 checksum: 227C0939EC37B55B length: 44 aa.

InterPro       IPR000217      Tubulin
Molecular Function: GTP binding (GO:0005525), Cellular Component: microtubule (GO:0005874), Biological Process: microtubule-based process (GO:0007017)
method         AccNumber      shortName                               location
HMMPanther     PTHR11588      TUBULIN                                 T[14-37] 2.8e-14

InterPro       IPR002452      Alpha tubulin
Molecular Function: structural constituent of cytoskeleton (GO:0005200), Molecular Function: GTP binding (GO:0005525), Cellular Component: microtubule (GO:0005874)
method         AccNumber      shortName                               location
FPrintScan     PR01162        ALPHATUBULIN                            T[16-29] 3.4e-11 T[29-44] 3.4e-11

InterPro       IPR018316      Tubulin/FtsZ, 2-layer sandwich domain
Molecular Function: GTPase activity (GO:0003924), Molecular Function: GTP binding (GO:0005525), Biological Process: GTP catabolic process (GO:0006184), Cellular Component: protein complex (GO:0043234), Biological Process: protein polymerization (GO:0051258)
method         AccNumber      shortName                               location
Gene3D         G3DSA:3.30.1330.20no description                          T[10-37] 2e-07

InterPro       NULL           NULL
method         AccNumber      shortName                               location
Seg            seg            seg                                     ?[1-13] NA

Sequence "WQ_TEST_3_77-E10-M13F_47_E10.ab1_4_ORF1" crc64 checksum: FAE5512AE61C8C67 length: 44 aa.

InterPro       IPR005756      Ribosomal protein L26/L24P, eukaryotic/archaeal
Molecular Function: structural constituent of ribosome (GO:0003735), Biological Process: translation (GO:0006412), Cellular Component: large ribosomal subunit (GO:0015934)
method         AccNumber      shortName                               location
HMMPanther     PTHR11143      60S RIBOSOMAL PROTEIN L26 FAMILY MEMBER T[8-38] 1.3e-15

InterPro       IPR008991      Translation protein SH3-like domain
method         AccNumber      shortName                               location
superfamily    SSF50104       Translation proteins SH3-like domain    T[7-38] 2.1e-06

InterPro       IPR014722      Ribosomal protein L2 domain 2
method         AccNumber      shortName                               location
Gene3D         G3DSA:2.30.30.30no description                          T[8-38] 1.8e-09

InterPro       NULL           NULL
method         AccNumber      shortName                               location
Seg            seg            seg                                     ?[39-44] NA

Sequence "TEST_High_Quality_EST.seq.Contig24_4_ORF2" crc64 checksum: 8E2ACCFE630465F7 length: 38 aa.

InterPro       IPR000630      Ribosomal protein S8
Molecular Function: structural constituent of ribosome (GO:0003735), Cellular Component: intracellular (GO:0005622), Cellular Component: ribosome (GO:0005840), Biological Process: translation (GO:0006412)
method         AccNumber      shortName                               location
HMMPanther     PTHR11758      30S RIBOSOMAL PROTEIN S8                T[5-31] 1.4e-14

InterPro       NULL           NULL
method         AccNumber      shortName                               location
Gene3D         G3DSA:3.30.1370.30no description                          T[4-33] 2.9e-11

Sequence "WQ_TEST_5_90-B12-M13F_47_B12.ab1_4_ORF3" crc64 checksum: 04A375748B4BD32E length: 37 aa.

InterPro       IPR004000      Actin-related protein
method         AccNumber      shortName                               location
HMMPanther     PTHR11937      ACTIN                                   T[3-31] 1.8e-16
HMMPfam        PF00022        Actin                                   T[3-31] 4.6e-08

InterPro       NULL           NULL
method         AccNumber      shortName                               location
HMMPanther     PTHR11937:SF93 SUBFAMILY NOT NAMED                     T[3-31] 1.8e-16
superfamily    SSF53067       Actin-like ATPase domain                T[3-31] 9.7e-10

Sequence "WQ_TEST_5_19-C03-M13F_47_C03.ab1_3_ORF1" crc64 checksum: FCD492CE02F8C8C8 length: 180 aa.

InterPro       NULL           NULL
method         AccNumber      shortName                               location
HMMPanther     PTHR13298      CYTOSOLIC REGULATOR PIANISSIMO          T[17-174] 7.8e-24
HMMPanther     PTHR13298:SF12 SUBFAMILY NOT NAMED                     T[17-174] 7.8e-24
Seg            seg            seg                                     ?[169-180] NA

Sequence "WQ_TEST_1_84-D11-M13F_47_D11.ab1_1_ORF3" crc64 checksum: F0013937DAB1F191 length: 148 aa.

InterPro       IPR000235      Ribosomal protein S5/S7
Molecular Function: structural constituent of ribosome (GO:0003735), Cellular Component: intracellular (GO:0005622), Cellular Component: ribosome (GO:0005840), Biological Process: translation (GO:0006412)
method         AccNumber      shortName                               location
HMMPanther     PTHR11205      RIBOSOMAL PROTEIN S7                    T[5-142] 2.1e-68

InterPro       IPR005716      Ribosomal protein S5/S7, eukaryotic/archaeal
Molecular Function: structural constituent of ribosome (GO:0003735), Biological Process: translation (GO:0006412), Cellular Component: small ribosomal subunit (GO:0015935)
method         AccNumber      shortName                               location
HMMPanther     PTHR11205:SF1  40S RIBOSOMAL PROTEIN S5                T[5-142] 2.1e-68

InterPro       IPR020606      Ribosomal protein S7, conserved site
Molecular Function: RNA binding (GO:0003723), Molecular Function: structural constituent of ribosome (GO:0003735), Biological Process: translation (GO:0006412)
method         AccNumber      shortName                               location
PatternScan    PS00052        RIBOSOMAL_S7                            T[91-117] NA

InterPro       IPR023798      Ribosomal protein S7 domain
method         AccNumber      shortName                               location
Gene3D         G3DSA:1.10.455.10no description                          T[39-143] 8.1e-46
HMMPfam        PF00177        Ribosomal_S7                            T[71-143] 3.8e-14
superfamily    SSF47973       Ribosomal protein S7                    T[38-142] 2e-30

Sequence "WQ_TEST_1_02-B01-M13F_47_B01.ab1_6_ORF1" crc64 checksum: A1831F8A0D32A8EF length: 136 aa.

InterPro       IPR000504      RNA recognition motif domain
Molecular Function: nucleic acid binding (GO:0003676)
method         AccNumber      shortName                               location
ProfileScan    PS50102        RRM                                     T[1-46] 10.121

InterPro       IPR012677      Nucleotide-binding, alpha-beta plait
Molecular Function: nucleotide binding (GO:0000166)
method         AccNumber      shortName                               location
Gene3D         G3DSA:3.30.70.330no description                          T[7-51] 3e-14

InterPro       NULL           NULL
method         AccNumber      shortName                               location
HMMPanther     PTHR24011      FAMILY NOT NAMED                        T[7-129] 8.2e-50
HMMPanther     PTHR24011:SF45 SUBFAMILY NOT NAMED                     T[7-129] 8.2e-50
HMMPfam        PF13893        RRM_5                                   T[7-44] 2.7e-07
Seg            seg            seg                                     ?[116-125] NA
superfamily    SSF54928       RNA-binding domain, RBD                 T[7-55] 1.4e-11

Sequence "TEST_High_Quality_EST.seq.Contig22_6_ORF1" crc64 checksum: 881942F233979B87 length: 121 aa.

InterPro       IPR012336      Thioredoxin-like fold
method         AccNumber      shortName                               location
Gene3D         G3DSA:3.40.30.10no description                          T[22-83] 6.7e-13
superfamily    SSF52833       Thioredoxin-like                        T[19-82] 3.6e-11

InterPro       NULL           NULL
method         AccNumber      shortName                               location
HMMPanther     PTHR11260      GLUTATHIONE S-TRANSFERASE, GST, SUPERFAMILY, GST DOMAIN CONTAININGT[13-83] 5e-19
HMMPanther     PTHR11260:SF29 PREDICTED: SIMILAR TO ELONGATION FACTOR 1-GAMMA (EF-1-GAMMA) (EEF-1B GAMMA)T[13-83] 5e-19
HMMPfam        PF13417        GST_N_3                                 T[23-82] 1.1e-07

Sequence "WQ_TEST_3_75-C10-M13F_47_C10.ab1_4_ORF1" crc64 checksum: D79B8BD696EA30E9 length: 112 aa.

InterPro       IPR001253      Translation initiation factor 1A (eIF-1A)
Molecular Function: translation initiation factor activity (GO:0003743), Biological Process: translational initiation (GO:0006413)
method         AccNumber      shortName                               location
HMMPanther     PTHR21668      EIF-1A                                  T[8-52] 1.7e-31

InterPro       IPR006196      RNA-binding domain, S1, IF1 type
Molecular Function: RNA binding (GO:0003723), Molecular Function: translation initiation factor activity (GO:0003743), Biological Process: translational initiation (GO:0006413)
method         AccNumber      shortName                               location
HMMPfam        PF01176        eIF-1a                                  T[26-53] 6.4e-08
ProfileScan    PS50832        S1_IF1_TYPE                             T[18-50] 12.140

InterPro       IPR012340      Nucleic acid-binding, OB-fold
method         AccNumber      shortName                               location
Gene3D         G3DSA:2.40.50.140no description                          T[8-53] 1.3e-18
superfamily    SSF50249       Nucleic acid-binding proteins           T[4-53] 7.2e-13

InterPro       NULL           NULL
method         AccNumber      shortName                               location
HMMPanther     PTHR21668:SF0  SUBFAMILY NOT NAMED                     T[8-52] 1.7e-31
Seg            seg            seg                                     ?[56-73] NA ?[75-103] NA

Sequence "WQ_TEST_5_87-G11-M13F_47_G11.ab1_1_ORF1" crc64 checksum: 99620B985FD49964 length: 111 aa.

InterPro       IPR001223      Glycoside hydrolase, family 18, catalytic domain
Molecular Function: hydrolase activity, hydrolyzing O-glycosyl compounds (GO:0004553), Biological Process: carbohydrate metabolic process (GO:0005975)
method         AccNumber      shortName                               location
HMMPfam        PF00704        Glyco_hydro_18                          T[7-105] 2.8e-17

InterPro       IPR013781      Glycoside hydrolase, catalytic domain
Molecular Function: catalytic activity (GO:0003824), Biological Process: carbohydrate metabolic process (GO:0005975)
method         AccNumber      shortName                               location
Gene3D         G3DSA:3.20.20.80no description                          T[7-104] 2.2e-19

InterPro       IPR015520      Imaginal disc growth factor
method         AccNumber      shortName                               location
HMMPanther     PTHR11177:SF25 IMAGINAL DISC GROWTH FACTOR             T[7-105] 8.8e-17

InterPro       IPR017853      Glycoside hydrolase, superfamily
method         AccNumber      shortName                               location
superfamily    SSF51445       (Trans)glycosidases                     T[7-104] 1.1e-15

InterPro       NULL           NULL
method         AccNumber      shortName                               location
HMMPanther     PTHR11177      CHITINASE                               T[7-105] 8.8e-17

Sequence "WQ_TEST_4_30-F04-M13F_47_F04.ab1_6_ORF1" crc64 checksum: CC2D22033D33677D length: 105 aa.

InterPro       IPR000618      Insect cuticle protein
Molecular Function: structural constituent of cuticle (GO:0042302)
method         AccNumber      shortName                               location
HMMPfam        PF00379        Chitin_bind_4                           T[53-97] 2e-07
ProfileScan    PS51155        CHIT_BIND_RR_2                          T[50-105] 10.396

InterPro       NULL           NULL
method         AccNumber      shortName                               location
HMMPanther     PTHR12236      STRUCTURAL CONTITUENT OF CUTICLE        T[31-97] 2.7e-18
HMMPanther     PTHR12236:SF0  SUBFAMILY NOT NAMED                     T[31-97] 2.7e-18
Seg            seg            seg                                     ?[1-12] NA
SignalPHMM     SignalP-NN(euk)signal-peptide                          ?[1-41] NA

Sequence "WQ_TEST_5_35-C05-M13F_47_C05.ab1_5_ORF1" crc64 checksum: B06218342178FA2F length: 101 aa.

InterPro       IPR006593      Cytochrome b561/ferric reductase transmembrane
method         AccNumber      shortName                               location
ProfileScan    PS50939        CYTOCHROME_B561                         T[1-101] 10.306

InterPro       NULL           NULL
method         AccNumber      shortName                               location
HMMPanther     PTHR23130      FAMILY NOT NAMED                        T[9-94] 3.8e-30
HMMPanther     PTHR23130:SF18 SUBFAMILY NOT NAMED                     T[9-94] 3.8e-30
Seg            seg            seg                                     ?[90-101] NA
SignalPHMM     SignalP-NN(euk)signal-peptide                          ?[1-57] NA
TMHMM          tmhmm          transmembrane_regions                   ?[42-60] NA ?[74-92] NA

Sequence "WQ_TEST_1_76-D10-M13F_47_D10.ab1_6_ORF1" crc64 checksum: 145A45FFCBA0AFAD length: 100 aa.

InterPro       NULL           NULL
method         AccNumber      shortName                               location
HMMPanther     PTHR11255      DIACYLGLYCEROL KINASE                   T[8-93] 8.7e-05
HMMPanther     PTHR11255:SF5  DIACYLGLYCEROL KINASE, ZETA, IOTA       T[8-93] 8.7e-05

Sequence "WQ_TEST_1_48-H06-M13F_47_H06.ab1_3_ORF1" crc64 checksum: E9DC0FF002F68D79 length: 92 aa.

InterPro       IPR002198      Short-chain dehydrogenase/reductase SDR
Biological Process: metabolic process (GO:0008152), Molecular Function: oxidoreductase activity (GO:0016491)
method         AccNumber      shortName                               location
HMMPfam        PF00106        adh_short                               T[25-79] 1.4e-08

InterPro       IPR016040      NAD(P)-binding domain
method         AccNumber      shortName                               location
Gene3D         G3DSA:3.40.50.720no description                          T[8-82] 4.9e-16

InterPro       NULL           NULL
method         AccNumber      shortName                               location
HMMPanther     PTHR24311      FAMILY NOT NAMED                        T[4-86] 2.7e-21
HMMPanther     PTHR24311:SF0  SUBFAMILY NOT NAMED                     T[4-86] 2.7e-21
superfamily    SSF51735       NAD(P)-binding Rossmann-fold domains    T[8-82] 2.7e-13

Sequence "WQ_TEST_6_19-C03-M13F_47_A12.ab1_6_ORF1" crc64 checksum: 3A5754257266AE27 length: 82 aa.

InterPro       IPR000618      Insect cuticle protein
Molecular Function: structural constituent of cuticle (GO:0042302)
method         AccNumber      shortName                               location
FPrintScan     PR00947        CUTICLE                                 T[28-39] 4.2e-05 T[56-67] 4.2e-05 T[67-78] 4.2e-05
HMMPfam        PF00379        Chitin_bind_4                           T[30-75] 1.4e-14
ProfileScan    PS51155        CHIT_BIND_RR_2                          T[27-82] 11.906

InterPro       NULL           NULL
method         AccNumber      shortName                               location
HMMPanther     PTHR12236      STRUCTURAL CONTITUENT OF CUTICLE        T[23-75] 3.3e-28
HMMPanther     PTHR12236:SF0  SUBFAMILY NOT NAMED                     T[23-75] 3.3e-28

Sequence "WQ_TEST_1_39-G05-M13F_47_G05.ab1_4_ORF1" crc64 checksum: B4A8EA8DC0EDED2D length: 81 aa.

InterPro       IPR001047      Ribosomal protein S8e
Molecular Function: structural constituent of ribosome (GO:0003735), Cellular Component: intracellular (GO:0005622), Cellular Component: ribosome (GO:0005840), Biological Process: translation (GO:0006412)
method         AccNumber      shortName                               location
HMMPanther     PTHR10394      40S RIBOSOMAL PROTEIN S8                T[7-74] 1.7e-55

InterPro       IPR022309      Ribosomal protein S8e/ribosomal biogenesis NSA2
method         AccNumber      shortName                               location
HMMPfam        PF01201        Ribosomal_S8e                           T[6-68] 3.8e-24

InterPro       NULL           NULL
method         AccNumber      shortName                               location
HMMPanther     PTHR10394:SF1  40S RIBOSOMAL PROTEIN S8                T[7-74] 1.7e-55
Seg            seg            seg                                     ?[1-11] NA

Sequence "WQ_TEST_1_83-C11-M13F_47_C11.ab1_5_ORF1" crc64 checksum: BF1522E9D5C46322 length: 77 aa.

InterPro       IPR001202      WW domain
Molecular Function: protein binding (GO:0005515)
method         AccNumber      shortName                               location
HMMPfam        PF00397        WW                                      T[25-51] 1.4e-07
HMMSmart       SM00456        Domain with 2 conserved Trp (W) residuesT[21-53] 3.2e-05
ProfileScan    PS50020        WW_DOMAIN_2                             T[26-53] 12.216
superfamily    SSF51045       WW domain                               T[24-61] 4.7e-09

InterPro       NULL           NULL
method         AccNumber      shortName                               location
Gene3D         G3DSA:2.20.70.10no description                          T[25-54] 5.2e-14
HMMPanther     PTHR15377:SF3  SUBFAMILY NOT NAMED                     T[6-55] 8.2e-10

Sequence "WQ_TEST_2_39-G05-M13F_47_G05.ab1_6_ORF1" crc64 checksum: 0297C265493FF74D length: 75 aa.

InterPro       IPR004160      Translation elongation factor EFTu/EF1A, C-terminal
Molecular Function: GTP binding (GO:0005525)
method         AccNumber      shortName                               location
HMMPfam        PF03143        GTP_EFTU_D3                             T[7-55] 1.3e-13

InterPro       IPR009001      Translation elongation factor EF1A/initiation factor IF2gamma, C-terminal
method         AccNumber      shortName                               location
superfamily    SSF50465       EF-Tu/eEF-1alpha/eIF2-gamma C-terminal domainT[3-57] 2.3e-16

InterPro       NULL           NULL
method         AccNumber      shortName                               location
Gene3D         G3DSA:2.40.30.10no description                          T[4-55] 9.3e-23
HMMPanther     PTHR16868      FAMILY NOT NAMED                        T[9-67] 1.4e-22
HMMPanther     PTHR16868:SF5  SUBFAMILY NOT NAMED                     T[9-67] 1.4e-22

Sequence "WQ_TEST_2_82-B11-M13F_47_B11.ab1_2_ORF1" crc64 checksum: 578EBB5B529F5E4C length: 69 aa.

InterPro       IPR008971      HSP40/DnaJ peptide-binding
Biological Process: protein folding (GO:0006457), Molecular Function: unfolded protein binding (GO:0051082)
method         AccNumber      shortName                               location
superfamily    SSF49493       HSP40/DnaJ peptide-binding domain       T[17-52] 4e-06

InterPro       NULL           NULL
method         AccNumber      shortName                               location
Gene3D         G3DSA:2.60.260.20no description                          T[11-51] 4.6e-08
HMMPanther     PTHR24076      FAMILY NOT NAMED                        T[15-64] 5.3e-25
HMMPanther     PTHR24076:SF1  SUBFAMILY NOT NAMED                     T[15-64] 5.3e-25

Sequence "WQ_TEST_5_72-H09-M13F_47_H09.ab1_3_ORF1" crc64 checksum: FE0E6D8C9D47D6DD length: 67 aa.

InterPro       IPR013750      GHMP kinase, C-terminal domain
method         AccNumber      shortName                               location
HMMPfam        PF08544        GHMP_kinases_C                          T[11-48] 1.2e-06

InterPro       NULL           NULL
method         AccNumber      shortName                               location
Gene3D         G3DSA:3.30.70.890no description                          T[8-63] 3.9e-16
HMMPanther     PTHR10457      MEVALONATE KINASE/GALACTOKINASE         T[11-67] 1.5e-11
HMMPanther     PTHR10457:SF6  GALACTOKINASE                           T[11-67] 1.5e-11
Seg            seg            seg                                     ?[34-45] NA
superfamily    SSF55060       GHMP Kinase, C-terminal domain          T[8-67] 2.1e-14

Sequence "TEST_High_Quality_EST.seq.Contig18_6_ORF3" crc64 checksum: 63FE3BBDDD325754 length: 66 aa.

InterPro       IPR001564      Nucleoside diphosphate kinase
Molecular Function: nucleoside diphosphate kinase activity (GO:0004550), Molecular Function: ATP binding (GO:0005524), Biological Process: nucleoside diphosphate phosphorylation (GO:0006165), Biological Process: GTP biosynthetic process (GO:0006183), Biological Process: UTP biosynthetic process (GO:0006228), Biological Process: CTP biosynthetic process (GO:0006241)
method         AccNumber      shortName                               location
FPrintScan     PR01243        NUCDPKINASE                             T[13-30] 1e-15 T[34-50] 1e-15
Gene3D         G3DSA:3.30.70.141no description                          T[10-55] 1.8e-13
HMMPanther     PTHR11349      NUCLEOSIDE DIPHOSPHATE KINASE           T[12-55] 1.6e-19
HMMPfam        PF00334        NDK                                     T[8-54] 9.2e-12
superfamily    SSF54919       Nucleoside diphosphate kinase, NDK      T[4-55] 1e-10

Sequence "WQ_TEST_1_20-D03-M13F_47_D03.ab1_1_ORF1" crc64 checksum: E54F2F1208240874 length: 64 aa.

InterPro       IPR002293      Amino acid/polyamine transporter I
Biological Process: amino acid transmembrane transport (GO:0003333), Molecular Function: amino acid transmembrane transporter activity (GO:0015171), Cellular Component: membrane (GO:0016020)
method         AccNumber      shortName                               location
HMMPanther     PTHR11785      AMINO ACID TRANSPORTER                  T[6-56] 2.7e-16

InterPro       IPR015606      Cationic amino acid transporter
method         AccNumber      shortName                               location
HMMPanther     PTHR11785:SF53 CATIONIC AMINO ACID TRANSPORTER         T[6-56] 2.7e-16

InterPro       NULL           NULL
method         AccNumber      shortName                               location
TMHMM          tmhmm          transmembrane_regions                   ?[28-48] NA

Sequence "WQ_TEST_1_88-H11-M13F_47_H11.ab1_1_ORF2" crc64 checksum: C6089EB9382D8E89 length: 62 aa.

InterPro       IPR000322      Glycoside hydrolase, family 31
Molecular Function: hydrolase activity, hydrolyzing O-glycosyl compounds (GO:0004553), Biological Process: carbohydrate metabolic process (GO:0005975)
method         AccNumber      shortName                               location
HMMPanther     PTHR22762      ALPHA-GLUCOSIDASE                       T[12-56] 1.3e-11
HMMPfam        PF01055        Glyco_hydro_31                          T[9-54] 7.3e-07

InterPro       IPR017853      Glycoside hydrolase, superfamily
method         AccNumber      shortName                               location
superfamily    SSF51445       (Trans)glycosidases                     T[6-53] 4.6e-06

InterPro       NULL           NULL
method         AccNumber      shortName                               location
HMMPanther     PTHR22762:SF2  ALPHA GLUCOSIDASE-RELATED               T[12-56] 1.3e-11

Sequence "WQ_TEST_4_90-B12-M13F_47_B12.ab1_2_ORF1" crc64 checksum: 907EF2AD1FCECF4A length: 60 aa.

InterPro       NULL           NULL
method         AccNumber      shortName                               location
HMMPanther     PTHR22957      TBC1 DOMAIN FAMILY MEMBER GTPASE-ACTIVATING PROTEINT[16-54] 4.7e-07
HMMPanther     PTHR22957:SF36 SUBFAMILY NOT NAMED                     T[16-54] 4.7e-07

Sequence "WQ_TEST_4_11-C02-M13F_47_C02.ab1_6_ORF1" crc64 checksum: 7D707D1DAE7CE2AB length: 58 aa.

InterPro       IPR001273      Aromatic amino acid hydroxylase
Molecular Function: monooxygenase activity (GO:0004497), Molecular Function: iron ion binding (GO:0005506), Biological Process: aromatic amino acid family metabolic process (GO:0009072), Biological Process: oxidation-reduction process (GO:0055114)
method         AccNumber      shortName                               location
Gene3D         G3DSA:1.10.800.10no description                          T[8-51] 1e-21
HMMPanther     PTHR11473      AROMATIC AMINO ACID (TYROSINE/TRYPTOPHAN/PHENYLALANINE) HYDROXYLASET[8-51] 6.8e-28

InterPro       IPR018301      Aromatic amino acid hydroxylase, iron/copper binding site
Molecular Function: monooxygenase activity (GO:0004497), Molecular Function: iron ion binding (GO:0005506), Biological Process: aromatic amino acid family metabolic process (GO:0009072), Biological Process: oxidation-reduction process (GO:0055114)
method         AccNumber      shortName                               location
PatternScan    PS00367        BH4_AAA_HYDROXYL_1                      T[38-49] NA

InterPro       IPR019774      Aromatic amino acid hydroxylase, C-terminal
Molecular Function: oxidoreductase activity, acting on paired donors, with incorporation or reduction of molecular oxygen, reduced pteridine as one donor, and incorporation of one atom of oxygen (GO:0016714), Biological Process: oxidation-reduction process (GO:0055114)
method         AccNumber      shortName                               location
HMMPfam        PF00351        Biopterin_H                             T[8-51] 2.3e-23
ProfileScan    PS51410        BH4_AAA_HYDROXYL_2                      T[1-58] 24.889
superfamily    SSF56534       Aromatic aminoacid monoxygenases, catalytic and oligomerization domainsT[8-51] 1.6e-18

InterPro       NULL           NULL
method         AccNumber      shortName                               location
HMMPanther     PTHR11473:SF11 SUBFAMILY NOT NAMED                     T[8-51] 6.8e-28

Sequence "WQ_TEST_6_35-C05-M13F_47_A02.ab1_6_ORF9" crc64 checksum: D06A0BFB9D34FDC8 length: 57 aa.

InterPro       IPR013126      Heat shock protein 70 family
method         AccNumber      shortName                               location
HMMPfam        PF00012        HSP70                                   T[16-51] 1.7e-13

InterPro       NULL           NULL
method         AccNumber      shortName                               location
Gene3D         G3DSA:2.60.34.10no description                          T[16-50] 5.2e-15
HMMPanther     PTHR19375      HEAT SHOCK PROTEIN 70KDA                T[16-50] 1.3e-18
Seg            seg            seg                                     ?[6-17] NA
SignalPHMM     SignalP-NN(euk)signal-peptide                          ?[1-19] NA
TMHMM          tmhmm          transmembrane_regions                   ?[5-25] NA
superfamily    SSF100920      Heat shock protein 70kD (HSP70), peptide-binding domainT[16-50] 2.5e-10

Sequence "WQ_TEST_6_45-E06-M13F_47_C03.ab1_1_ORF1" crc64 checksum: AA73D0CFDFF0261B length: 54 aa.

InterPro       IPR013126      Heat shock protein 70 family
method         AccNumber      shortName                               location
FPrintScan     PR00301        HEATSHOCK70                             T[21-33] 9.8e-05 T[43-51] 9.8e-05
HMMPfam        PF00012        HSP70                                   T[9-47] 1.1e-14

InterPro       NULL           NULL
method         AccNumber      shortName                               location
Gene3D         G3DSA:3.30.420.40no description                          T[9-48] 1.7e-13
HMMPanther     PTHR19375      HEAT SHOCK PROTEIN 70KDA                T[9-49] 7.6e-22
superfamily    SSF53067       Actin-like ATPase domain                T[8-47] 3e-07

Sequence "WQ_TEST_4_21-E03-M13F_47_E03.ab1_2_ORF1" crc64 checksum: E5E669CE0971FECA length: 52 aa.

InterPro       IPR000618      Insect cuticle protein
Molecular Function: structural constituent of cuticle (GO:0042302)
method         AccNumber      shortName                               location
HMMPfam        PF00379        Chitin_bind_4                           T[8-30] 2e-06
ProfileScan    PS51155        CHIT_BIND_RR_2                          T[1-42] 10.527

InterPro       NULL           NULL
method         AccNumber      shortName                               location
HMMPanther     PTHR12236      STRUCTURAL CONTITUENT OF CUTICLE        T[7-50] 2.7e-12
Seg            seg            seg                                     ?[32-52] NA

Sequence "TEST_High_Quality_EST.seq.Contig16_3_ORF1" crc64 checksum: 7F408EB9E8784DD4 length: 50 aa.

InterPro       IPR013126      Heat shock protein 70 family
method         AccNumber      shortName                               location
HMMPfam        PF00012        HSP70                                   T[6-44] 6.1e-05

InterPro       NULL           NULL
method         AccNumber      shortName                               location
Coil           coil           coiled-coil                             ?[25-46] NA
Gene3D         G3DSA:2.60.34.10no description                          T[7-44] 2.7e-08
HMMPanther     PTHR19375      HEAT SHOCK PROTEIN 70KDA                T[6-45] 3.2e-11

Sequence "WQ_TEST_2_85-E11-M13F_47_E11.ab1_2_ORF1" crc64 checksum: 1C7905D35A6F4B93 length: 49 aa.

InterPro       NULL           NULL
method         AccNumber      shortName                               location
HMMPanther     PTHR22875      SENTRIN/SUMO-SPECIFIC PROTEASE, SENP8   T[7-48] 6.6e-15
HMMPanther     PTHR22875:SF1  UNCHARACTERIZED PROTEIN RELATED TO SENTRIN-SPECIFIC PROTEASET[7-48] 6.6e-15

Sequence "WQ_TEST_6_03-C01-M13F_47_A10.ab1_6_ORF1" crc64 checksum: A8595E6F6606A82E length: 44 aa.

InterPro       IPR022801      Ribosomal protein S4/S9
method         AccNumber      shortName                               location
HMMPanther     PTHR11831      30S 40S RIBOSOMAL PROTEIN               T[6-35] 1.9e-11

InterPro       NULL           NULL
method         AccNumber      shortName                               location
HMMPanther     PTHR11831:SF3  40S RIBOSOMAL PROTEIN S9                T[6-35] 1.9e-11

Sequence "WQ_TEST_5_06-F01-M13F_47_F01.ab1_6_ORF1" crc64 checksum: E9BE04EB32B298AF length: 41 aa.

InterPro       NULL           NULL
method         AccNumber      shortName                               location
HMMPanther     PTHR10924      MAJOR FACILITATOR SUPERFAMILY PROTEIN-RELATEDT[9-35] 2.8e-11
HMMPanther     PTHR10924:SF3  FELINE LEUKEMIA VIRUS SUBGROUP C RECEPTOR-RELATED PROTEIN 2T[9-35] 2.8e-11
TMHMM          tmhmm          transmembrane_regions                   ?[14-34] NA

Sequence "WQ_TEST_1_06-F01-M13F_47_F01.ab1_6_ORF2" crc64 checksum: FE3BAECC0F66B423 length: 40 aa.

InterPro       IPR002171      Ribosomal protein L2
Molecular Function: structural constituent of ribosome (GO:0003735), Cellular Component: intracellular (GO:0005622), Cellular Component: ribosome (GO:0005840), Biological Process: translation (GO:0006412)
method         AccNumber      shortName                               location
HMMPanther     PTHR13691      RIBOSOMAL PROTEIN L2                    T[1-40] 9.5e-09

InterPro       IPR005880      Ribosomal protein L2, bacterial/organellar-type
Molecular Function: RNA binding (GO:0003723), Molecular Function: structural constituent of ribosome (GO:0003735), Biological Process: translation (GO:0006412), Cellular Component: large ribosomal subunit (GO:0015934), Molecular Function: transferase activity (GO:0016740)
method         AccNumber      shortName                               location
HMMPanther     PTHR13691:SF5  50S RIBOSOMAL PROTEIN L2                T[1-40] 9.5e-09

InterPro       IPR014726      Ribosomal protein L2, domain 3
method         AccNumber      shortName                               location
Gene3D         G3DSA:4.10.950.10no description                          T[1-39] 3.6e-10

InterPro       NULL           NULL
method         AccNumber      shortName                               location
Seg            seg            seg                                     ?[19-32] NA

Sequence "TEST_High_Quality_EST.seq.Contig27_1_ORF1" crc64 checksum: CFA7476A938EB794 length: 177 aa.

InterPro       IPR000618      Insect cuticle protein
Molecular Function: structural constituent of cuticle (GO:0042302)
method         AccNumber      shortName                               location
FPrintScan     PR00947        CUTICLE                                 T[95-106] 8.4e-09 T[124-135] 8.4e-09 T[135-146] 8.4e-09
HMMPfam        PF00379        Chitin_bind_4                           T[97-150] 1.9e-13
PatternScan    PS00233        CHIT_BIND_RR_1                          T[126-152] NA
ProfileScan    PS51155        CHIT_BIND_RR_2                          T[94-164] 16.846

InterPro       NULL           NULL
method         AccNumber      shortName                               location
HMMPanther     PTHR12236      STRUCTURAL CONTITUENT OF CUTICLE        T[13-169] 2.6e-29
HMMPanther     PTHR12236:SF0  SUBFAMILY NOT NAMED                     T[13-169] 2.6e-29
Seg            seg            seg                                     ?[13-97] NA ?[161-172] NA

Sequence "WQ_TEST_1_07-G01-M13F_47_G01.ab1_5_ORF1" crc64 checksum: 3556E689B08387A5 length: 156 aa.

InterPro       IPR000554      Ribosomal protein S7e
Molecular Function: structural constituent of ribosome (GO:0003735), Cellular Component: intracellular (GO:0005622), Cellular Component: ribosome (GO:0005840), Biological Process: translation (GO:0006412)
method         AccNumber      shortName                               location
HMMPanther     PTHR11278      40S RIBOSOMAL PROTEIN S7                T[3-149] 5.3e-85
HMMPfam        PF01251        Ribosomal_S7e                           T[6-152] 1.5e-65

InterPro       NULL           NULL
method         AccNumber      shortName                               location
HMMPanther     PTHR11278:SF0  SUBFAMILY NOT NAMED                     T[3-149] 5.3e-85

Sequence "WQ_TEST_1_62-F08-M13F_47_F08.ab1_3_ORF1" crc64 checksum: 07729E7F3B0FD086 length: 128 aa.

InterPro       IPR000504      RNA recognition motif domain
Molecular Function: nucleic acid binding (GO:0003676)
method         AccNumber      shortName                               location
HMMPfam        PF00076        RRM_1                                   T[75-123] 1.4e-12
ProfileScan    PS50102        RRM                                     T[73-128] 13.430

InterPro       IPR012677      Nucleotide-binding, alpha-beta plait
Molecular Function: nucleotide binding (GO:0000166)
method         AccNumber      shortName                               location
Gene3D         G3DSA:3.30.70.330no description                          T[56-123] 3.9e-15

InterPro       NULL           NULL
method         AccNumber      shortName                               location
HMMPanther     PTHR24011      FAMILY NOT NAMED                        T[10-122] 2e-28
HMMPanther     PTHR24011:SF67 SUBFAMILY NOT NAMED                     T[10-122] 2e-28
SignalPHMM     SignalP-NN(euk)signal-peptide                          ?[1-3] NA
superfamily    SSF54928       RNA-binding domain, RBD                 T[56-124] 2.8e-13

Sequence "TEST_High_Quality_EST.seq.Contig39_4_ORF1" crc64 checksum: 7FB226B7BB06529E length: 122 aa.

InterPro       IPR000172      Glucose-methanol-choline oxidoreductase, N-terminal
Molecular Function: oxidoreductase activity, acting on CH-OH group of donors (GO:0016614), Molecular Function: flavin adenine dinucleotide binding (GO:0050660), Biological Process: oxidation-reduction process (GO:0055114)
method         AccNumber      shortName                               location
HMMPfam        PF00732        GMC_oxred_N                             T[52-114] 4.3e-09

InterPro       NULL           NULL
method         AccNumber      shortName                               location
Gene3D         G3DSA:3.30.560.10no description                          T[54-115] 8.2e-18
HMMPanther     PTHR11552      GLUCOSE-METHANOL-CHOLINE (GMC) OXIDOREDUCTASET[54-115] 1.7e-27
HMMPanther     PTHR11552:SF10 GLUCOSE DEHYDROGENASE                   T[54-115] 1.7e-27
Seg            seg            seg                                     ?[20-36] NA

Sequence "WQ_TEST_2_41-A06-M13F_47_A06.ab1_4_ORF1" crc64 checksum: 55CB4301181F652E length: 114 aa.

InterPro       IPR002143      Ribosomal protein L1
Molecular Function: RNA binding (GO:0003723), Molecular Function: structural constituent of ribosome (GO:0003735), Biological Process: translation (GO:0006412), Cellular Component: large ribosomal subunit (GO:0015934)
method         AccNumber      shortName                               location
HMMPfam        PF00687        Ribosomal_L1                            T[8-57] 1.2e-06

InterPro       IPR016095      Ribosomal protein L1, 3-layer alpha/beta-sandwich
Molecular Function: structural constituent of ribosome (GO:0003735), Cellular Component: intracellular (GO:0005622)
method         AccNumber      shortName                               location
Gene3D         G3DSA:3.40.50.790no description                          T[8-55] 2.1e-17

InterPro       IPR023673      Ribosomal protein L1, conserved site
method         AccNumber      shortName                               location
PatternScan    PS01199        RIBOSOMAL_L1                            T[20-39] NA

InterPro       IPR023674      Ribosomal protein L1, superfamily
Molecular Function: RNA binding (GO:0003723), Molecular Function: structural constituent of ribosome (GO:0003735), Cellular Component: large ribosomal subunit (GO:0015934)
method         AccNumber      shortName                               location
superfamily    SSF56808       Ribosomal protein L1                    T[4-58] 2.7e-08

InterPro       NULL           NULL
method         AccNumber      shortName                               location
HMMPanther     PTHR23105      RIBOSOMAL PROTEIN L7AE FAMILY MEMBER    T[7-58] 8.2e-23
HMMPanther     PTHR23105:SF4  60S RIBOSOMAL PROTEIN L10A              T[7-58] 8.2e-23
Seg            seg            seg                                     ?[57-68] NA

Sequence "WQ_TEST_4_34-B05-M13F_47_B05.ab1_6_ORF1" crc64 checksum: E62F0B6CED261201 length: 111 aa.

InterPro       NULL           NULL
method         AccNumber      shortName                               location
HMMPanther     PTHR24410      FAMILY NOT NAMED                        T[9-101] 1.4e-42
HMMPanther     PTHR24410:SF3  SUBFAMILY NOT NAMED                     T[9-101] 1.4e-42
Seg            seg            seg                                     ?[1-11] NA

Sequence "WQ_TEST_4_27-C04-M13F_47_C04.ab1_1_ORF1" crc64 checksum: 5C578A4CF5C25984 length: 106 aa.

InterPro       IPR000618      Insect cuticle protein
Molecular Function: structural constituent of cuticle (GO:0042302)
method         AccNumber      shortName                               location
HMMPfam        PF00379        Chitin_bind_4                           T[55-99] 3.6e-09
ProfileScan    PS51155        CHIT_BIND_RR_2                          T[52-106] 10.100

InterPro       NULL           NULL
method         AccNumber      shortName                               location
HMMPanther     PTHR12236      STRUCTURAL CONTITUENT OF CUTICLE        T[9-99] 1.8e-21
HMMPanther     PTHR12236:SF0  SUBFAMILY NOT NAMED                     T[9-99] 1.8e-21
Seg            seg            seg                                     ?[24-60] NA
SignalPHMM     SignalP-NN(euk)signal-peptide                          ?[1-22] NA

Sequence "WQ_TEST_4_84-D11-M13F_47_D11.ab1_6_ORF1" crc64 checksum: 61B9A227F3199A04 length: 101 aa.

InterPro       IPR002048      EF-hand domain
Molecular Function: calcium ion binding (GO:0005509)
method         AccNumber      shortName                               location
HMMPfam        PF00036        efhand                                  T[19-43] 5.1e-09
HMMSmart       SM00054        EF-hand, calcium binding motif          T[19-47] 9.6e-07
ProfileScan    PS50222        EF_HAND_2                               T[15-50] 15.601

InterPro       IPR011992      EF-hand-like domain
Molecular Function: calcium ion binding (GO:0005509)
method         AccNumber      shortName                               location
Gene3D         G3DSA:1.10.238.10no description                          T[9-48] 2.7e-12

InterPro       IPR018247      EF-Hand 1, calcium-binding site
method         AccNumber      shortName                               location
PatternScan    PS00018        EF_HAND_1                               T[28-40] NA

InterPro       NULL           NULL
method         AccNumber      shortName                               location
HMMPanther     PTHR23050      CALCIUM BINDING PROTEIN                 T[8-42] 5.6e-18
superfamily    SSF47473       EF-hand                                 T[11-59] 2.4e-10

Sequence "WQ_TEST_2_08-H01-M13F_47_H01.ab1_2_ORF1" crc64 checksum: D313C48BC465630C length: 99 aa.

InterPro       NULL           NULL
method         AccNumber      shortName                               location
Seg            seg            seg                                     ?[52-63] NA

Sequence "WQ_TEST_2_63-G08-M13F_47_G08.ab1_4_ORF1" crc64 checksum: 8FBBFA58D5CA9E34 length: 94 aa.

InterPro       NULL           NULL
method         AccNumber      shortName                               location
HMMPanther     PTHR22875      SENTRIN/SUMO-SPECIFIC PROTEASE, SENP8   T[7-87] 2.7e-44
HMMPanther     PTHR22875:SF1  UNCHARACTERIZED PROTEIN RELATED TO SENTRIN-SPECIFIC PROTEASET[7-87] 2.7e-44

Sequence "WQ_TEST_4_79-G10-M13F_47_G10.ab1_4_ORF1" crc64 checksum: 5BC8850075289CF3 length: 88 aa.

InterPro       IPR000618      Insect cuticle protein
Molecular Function: structural constituent of cuticle (GO:0042302)
method         AccNumber      shortName                               location
HMMPfam        PF00379        Chitin_bind_4                           T[44-84] 2.2e-06
ProfileScan    PS51155        CHIT_BIND_RR_2                          T[41-88] 10.445

InterPro       NULL           NULL
method         AccNumber      shortName                               location
HMMPanther     PTHR10380      CUTICLE PROTEIN                         T[25-83] 4.1e-18
HMMPanther     PTHR10380:SF19 CUTICLE PROTEIN-RELATED                 T[25-83] 4.1e-18
Seg            seg            seg                                     ?[20-36] NA

Sequence "WQ_TEST_3_80-H10-M13F_47_H10.ab1_1_ORF1" crc64 checksum: A1A3C024C5D977B1 length: 82 aa.

InterPro       NULL           NULL
method         AccNumber      shortName                               location
HMMPanther     PTHR23103      ALZHEIMER'S DISEASE BETA-AMYLOID RELATEDT[12-74] 1.4e-07
HMMPanther     PTHR23103:SF2  INVERTEBRATE BETA-AMYLOID-RELATED       T[12-74] 1.4e-07
TMHMM          tmhmm          transmembrane_regions                   ?[53-75] NA

Sequence "WQ_TEST_6_09-A02-M13F_47_G10.ab1_6_ORF1" crc64 checksum: 269BF42F05F193F0 length: 81 aa.

InterPro       IPR006114      6-phosphogluconate dehydrogenase, C-terminal
Molecular Function: phosphogluconate dehydrogenase (decarboxylating) activity (GO:0004616), Biological Process: pentose-phosphate shunt (GO:0006098), Molecular Function: NADP binding (GO:0050661), Biological Process: oxidation-reduction process (GO:0055114)
method         AccNumber      shortName                               location
HMMPfam        PF00393        6PGD                                    T[35-71] 4.2e-18

InterPro       IPR008927      6-phosphogluconate dehydrogenase, C-terminal-like
Biological Process: oxidation-reduction process (GO:0055114)
method         AccNumber      shortName                               location
superfamily    SSF48179       6-phosphogluconate dehydrogenase C-terminal domain-likeT[33-72] 8.5e-23

InterPro       IPR013328      Dehydrogenase, multihelical
Molecular Function: oxidoreductase activity (GO:0016491), Molecular Function: oxidoreductase activity, acting on the CH-OH group of donors, NAD or NADP as acceptor (GO:0016616), Molecular Function: coenzyme binding (GO:0050662), Biological Process: oxidation-reduction process (GO:0055114)
method         AccNumber      shortName                               location
Gene3D         G3DSA:1.10.1040.10no description                          T[37-72] 1.9e-16

InterPro       NULL           NULL
method         AccNumber      shortName                               location
HMMPanther     PTHR11811      6-PHOSPHOGLUCONATE DEHYDROGENASE        T[5-71] 9.4e-40

Sequence "WQ_TEST_4_18-B03-M13F_47_B03.ab1_6_ORF1" crc64 checksum: DE77F2E3C888015E length: 78 aa.

InterPro       NULL           NULL
method         AccNumber      shortName                               location
HMMPanther     PTHR24179      FAMILY NOT NAMED                        T[11-68] 5.2e-09
HMMPanther     PTHR24179:SF0  SUBFAMILY NOT NAMED                     T[11-68] 5.2e-09

Sequence "WQ_TEST_5_85-E11-M13F_47_E11.ab1_5_ORF1" crc64 checksum: 8357FFEA62D1099F length: 71 aa.

InterPro       IPR016040      NAD(P)-binding domain
method         AccNumber      shortName                               location
Gene3D         G3DSA:3.40.50.720no description                          T[8-64] 2.8e-10

InterPro       NULL           NULL
method         AccNumber      shortName                               location
HMMPanther     PTHR15104      DIHYDROPTERIDINE REDUCTASE              T[10-64] 2.3e-29
HMMPanther     PTHR15104:SF0  SUBFAMILY NOT NAMED                     T[10-64] 2.3e-29

Sequence "WQ_TEST_2_02-B01-M13F_47_B01.ab1_3_ORF1" crc64 checksum: 732B5AB0D2F78F17 length: 71 aa.

InterPro       NULL           NULL
method         AccNumber      shortName                               location
Gene3D         G3DSA:3.10.180.10no description                          T[9-54] 1.7e-06
HMMPanther     PTHR10374      LACTOYLGLUTATHIONE LYASE (GLYOXALASE I) T[7-64] 4.4e-31
HMMPanther     PTHR10374:SF2  GLYOXALASE DOMAIN-CONTAINING PROTEIN 4  T[7-64] 4.4e-31

Sequence "WQ_TEST_4_12-D02-M13F_47_D02.ab1_1_ORF1" crc64 checksum: 2A4732BC0863D6AA length: 68 aa.

InterPro       IPR000049      Electron transfer flavoprotein, beta-subunit, conserved site
Molecular Function: electron carrier activity (GO:0009055)
method         AccNumber      shortName                               location
PatternScan    PS01065        ETF_BETA                                T[23-43] NA

InterPro       IPR012255      Electron transfer flavoprotein, beta subunit
Molecular Function: electron carrier activity (GO:0009055)
method         AccNumber      shortName                               location
HMMPanther     PTHR21294      ELECTRON TRANSFER FLAVOPROTEIN BETA-SUBUNITT[9-61] 8.2e-25

InterPro       IPR014729      Rossmann-like alpha/beta/alpha sandwich fold
method         AccNumber      shortName                               location
Gene3D         G3DSA:3.40.50.620no description                          T[9-61] 1.1e-20

InterPro       IPR014730      Electron transfer flavoprotein, alpha/beta-subunit, N-terminal
method         AccNumber      shortName                               location
HMMPfam        PF01012        ETF                                     T[9-51] 1e-07

InterPro       NULL           NULL
method         AccNumber      shortName                               location
HMMPanther     PTHR21294:SF0  SUBFAMILY NOT NAMED                     T[9-61] 8.2e-25
superfamily    SSF52402       Adenine nucleotide alpha hydrolases-likeT[9-61] 1.2e-16

Sequence "WQ_TEST_4_50-B07-M13F_47_B07.ab1_3_ORF1" crc64 checksum: 5B8C84AA7CCD8C75 length: 67 aa.

InterPro       IPR001813      Ribosomal protein L10/L12
Molecular Function: structural constituent of ribosome (GO:0003735), Cellular Component: intracellular (GO:0005622), Cellular Component: ribosome (GO:0005840), Biological Process: translational elongation (GO:0006414)
method         AccNumber      shortName                               location
HMMPfam        PF00428        Ribosomal_60s                           T[19-65] 7.1e-10

InterPro       NULL           NULL
method         AccNumber      shortName                               location
HMMPanther     PTHR21141      60S ACIDIC RIBOSOMAL PROTEIN FAMILY MEMBERT[5-66] 5.9e-19
Seg            seg            seg                                     ?[1-9] NA

Sequence "WQ_TEST_1_67-C09-M13F_47_C09.ab1_2_ORF1" crc64 checksum: 7D85A595417DFADE length: 64 aa.

InterPro       IPR003097      FAD-binding, type 1
Molecular Function: oxidoreductase activity (GO:0016491), Biological Process: oxidation-reduction process (GO:0055114)
method         AccNumber      shortName                               location
HMMPfam        PF00667        FAD_binding_1                           T[11-59] 1.1e-12

InterPro       IPR017938      Riboflavin synthase-like beta-barrel
Molecular Function: oxidoreductase activity (GO:0016491), Biological Process: oxidation-reduction process (GO:0055114)
method         AccNumber      shortName                               location
superfamily    SSF63380       Riboflavin synthase domain-like         T[7-59] 3.6e-12

InterPro       IPR023173      NADPH-cytochrome p450 reductase, FAD-binding, alpha-helical domain-3
Molecular Function: oxidoreductase activity (GO:0016491), Biological Process: oxidation-reduction process (GO:0055114)
method         AccNumber      shortName                               location
Gene3D         G3DSA:1.20.990.10no description                          T[8-53] 2.6e-12

InterPro       NULL           NULL
method         AccNumber      shortName                               location
HMMPanther     PTHR19384      FLAVODOXIN-RELATED                      T[7-59] 7.3e-15

Sequence "WQ_TEST_1_58-B08-M13F_47_B08.ab1_3_ORF1" crc64 checksum: D2C5BD22C30114D2 length: 61 aa.

InterPro       IPR002942      RNA-binding S4 domain
Molecular Function: RNA binding (GO:0003723)
method         AccNumber      shortName                               location
Gene3D         G3DSA:3.10.290.10no description                          T[5-41] 5.8e-07
HMMPfam        PF01479        S4                                      T[8-38] 1.1e-07

InterPro       IPR022801      Ribosomal protein S4/S9
method         AccNumber      shortName                               location
HMMPanther     PTHR11831      30S 40S RIBOSOMAL PROTEIN               T[3-59] 4.9e-27

InterPro       NULL           NULL
method         AccNumber      shortName                               location
HMMPanther     PTHR11831:SF3  40S RIBOSOMAL PROTEIN S9                T[3-59] 4.9e-27
Seg            seg            seg                                     ?[53-61] NA
superfamily    SSF55174       Alpha-L RNA-binding motif               T[3-51] 9.7e-07

Sequence "WQ_TEST_3_73-A10-M13F_47_A10.ab1_5_ORF1" crc64 checksum: 5AFA9723C55E1438 length: 61 aa.

InterPro       IPR001806      Small GTPase superfamily
Molecular Function: GTP binding (GO:0005525), Biological Process: small GTPase mediated signal transduction (GO:0007264)
method         AccNumber      shortName                               location
HMMPfam        PF00071        Ras                                     T[6-35] 0.0001

InterPro       NULL           NULL
method         AccNumber      shortName                               location
Gene3D         G3DSA:3.40.50.300no description                          T[6-47] 6.5e-06
HMMPanther     PTHR24073      FAMILY NOT NAMED                        T[6-53] 8.4e-13
HMMPanther     PTHR24073:SF87 SUBFAMILY NOT NAMED                     T[6-53] 8.4e-13

Sequence "WQ_TEST_5_04-D01-M13F_47_D01.ab1_6_ORF1" crc64 checksum: 9A9F434DF165BBF0 length: 58 aa.

InterPro       IPR000327      POU-specific
Molecular Function: sequence-specific DNA binding transcription factor activity (GO:0003700), Biological Process: regulation of transcription, DNA-dependent (GO:0006355)
method         AccNumber      shortName                               location
HMMPfam        PF00157        Pou                                     T[26-52] 3.3e-08
ProfileScan    PS51179        POU_3                                   T[25-58] 16.220

InterPro       IPR010982      Lambda repressor-like, DNA-binding domain
Molecular Function: DNA binding (GO:0003677)
method         AccNumber      shortName                               location
Gene3D         G3DSA:1.10.260.40no description                          T[31-52] 7.6e-08

InterPro       NULL           NULL
method         AccNumber      shortName                               location
HMMPanther     PTHR11636      POU DOMAIN                              T[22-51] 6.4e-16
HMMPanther     PTHR11636:SF23 POU DOMAIN/DRIFTER/CF-1A                T[22-51] 6.4e-16

Sequence "TEST_High_Quality_EST.seq.Contig70_2_ORF3" crc64 checksum: 99088DB352C85AC5 length: 55 aa.

InterPro       IPR012606      Ribosomal protein S13/S15, N-terminal
Molecular Function: structural constituent of ribosome (GO:0003735), Cellular Component: ribosome (GO:0005840), Biological Process: translation (GO:0006412)
method         AccNumber      shortName                               location
HMMPfam        PF08069        Ribosomal_S13_N                         T[9-49] 8.8e-14

InterPro       NULL           NULL
method         AccNumber      shortName                               location
HMMPanther     PTHR11885      RIBOSOMAL PROTEIN S15P/S13E             T[2-48] 1e-21

Sequence "WQ_TEST_1_89-A12-M13F_47_A12.ab1_1_ORF2" crc64 checksum: FDBF8CEE7F58ADA8 length: 55 aa.

InterPro       NULL           NULL
method         AccNumber      shortName                               location
Gene3D         G3DSA:3.40.50.300no description                          T[23-53] 0.00019
HMMPanther     PTHR25678      FAMILY NOT NAMED                        T[19-49] 5.8e-17
HMMPanther     PTHR25678:SF6  SUBFAMILY NOT NAMED                     T[19-49] 5.8e-17
SignalPHMM     SignalP-NN(euk)signal-peptide                          ?[1-21] NA

Sequence "WQ_TEST_5_10-B02-M13F_47_B02.ab1_1_ORF1" crc64 checksum: 0DAA97DA6071824E length: 53 aa.

InterPro       IPR001912      Ribosomal protein S4/S9, N-terminal
Cellular Component: intracellular (GO:0005622), Molecular Function: rRNA binding (GO:0019843)
method         AccNumber      shortName                               location
HMMPfam        PF00163        Ribosomal_S4                            T[6-44] 3.1e-11

InterPro       IPR022801      Ribosomal protein S4/S9
method         AccNumber      shortName                               location
HMMPanther     PTHR11831      30S 40S RIBOSOMAL PROTEIN               T[7-46] 4.1e-18

InterPro       NULL           NULL
method         AccNumber      shortName                               location
HMMPanther     PTHR11831:SF3  40S RIBOSOMAL PROTEIN S9                T[7-46] 4.1e-18

Sequence "WQ_TEST_2_05-E01-M13F_47_E01.ab1_4_ORF1" crc64 checksum: 3560F5D5538724CA length: 50 aa.

InterPro       NULL           NULL
method         AccNumber      shortName                               location
HMMPanther     PTHR11760      30S/40S RIBOSOMAL PROTEIN S3            T[8-49] 0.00021
Seg            seg            seg                                     ?[40-50] NA

Sequence "WQ_TEST_5_48-H06-M13F_47_H06.ab1_6_ORF1" crc64 checksum: 6FCF3FD6953CB9D1 length: 45 aa.

InterPro       IPR016082      Ribosomal protein L30, ferredoxin-like fold domain
method         AccNumber      shortName                               location
superfamily    SSF55129       Ribosomal protein L30p/L7e              T[4-38] 3.2e-07

InterPro       NULL           NULL
method         AccNumber      shortName                               location
HMMPanther     PTHR11524      60S RIBOSOMAL PROTEIN L7                T[3-38] 3.5e-19

Sequence "TEST_High_Quality_EST.seq.Contig34_2_ORF1" crc64 checksum: D0C781E4B19C1593 length: 42 aa.

InterPro       NULL           NULL
method         AccNumber      shortName                               location
HMMPanther     PTHR11363      60S RIBOSOMAL PROTEIN L3-RELATED        T[5-41] 1.4e-18

Sequence "WQ_TEST_5_66-B09-M13F_47_B09.ab1_1_ORF2" crc64 checksum: D1B7024EC26FAE32 length: 41 aa.

InterPro       IPR015500      Peptidase S8, subtilisin-related
method         AccNumber      shortName                               location
HMMPanther     PTHR10795      PROPROTEIN CONVERTASE SUBTILISIN/KEXIN  T[10-34] 3.7e-10

InterPro       NULL           NULL
method         AccNumber      shortName                               location
HMMPanther     PTHR10795:SF11 NEUROENDOCRINE CONVERTASE 2             T[10-34] 3.7e-10

Sequence "WQ_TEST_1_34-B05-M13F_47_B05.ab1_1_ORF3" crc64 checksum: 6EF085022CFB56D2 length: 174 aa.

InterPro       IPR012336      Thioredoxin-like fold
method         AccNumber      shortName                               location
Gene3D         G3DSA:3.40.30.10no description                          T[63-122] 1.9e-06
superfamily    SSF52833       Thioredoxin-like                        T[48-149] 8.2e-14

InterPro       IPR026928      Failed axon connections
method         AccNumber      shortName                               location
HMMPanther     PTHR12289:SF17 FAILED AXON CONNECTIONS RELATED         T[32-161] 2.8e-58

InterPro       NULL           NULL
method         AccNumber      shortName                               location
HMMPanther     PTHR12289      METAXIN RELATED                         T[32-161] 2.8e-58
HMMPfam        PF13417        GST_N_3                                 T[62-121] 2.1e-08
Seg            seg            seg                                     ?[10-35] NA

Sequence "WQ_TEST_2_20-D03-M13F_47_D03.ab1_2_ORF1" crc64 checksum: 90D06FE7CE647FE8 length: 157 aa.

InterPro       IPR003439      ABC transporter-like
Molecular Function: ATP binding (GO:0005524), Molecular Function: ATPase activity (GO:0016887)
method         AccNumber      shortName                               location
HMMPfam        PF00005        ABC_tran                                T[53-151] 3.2e-05

InterPro       IPR027417      P-loop containing nucleoside triphosphate hydrolase
method         AccNumber      shortName                               location
superfamily    SSF52540       P-loop containing nucleoside triphosphate hydrolasesT[12-151] 4.3e-24

InterPro       NULL           NULL
method         AccNumber      shortName                               location
Gene3D         G3DSA:3.40.50.300no description                          T[12-153] 8e-31
HMMPanther     PTHR24223      FAMILY NOT NAMED                        T[7-151] 8.1e-85
HMMPanther     PTHR24223:SF8  SUBFAMILY NOT NAMED                     T[7-151] 8.1e-85
Seg            seg            seg                                     ?[64-84] NA

Sequence "WQ_TEST_3_93-E12-M13F_47_E12.ab1_2_ORF1" crc64 checksum: 7CA2A62D29F0BBC7 length: 132 aa.

InterPro       IPR001781      Zinc finger, LIM-type
Molecular Function: zinc ion binding (GO:0008270)
method         AccNumber      shortName                               location
Gene3D         G3DSA:2.10.110.10no description                          T[30-85] 4.8e-16 T[94-125] 4.1e-06
HMMPfam        PF00412        LIM                                     T[34-85] 4.1e-11
HMMSmart       SM00132        Zinc-binding domain present in Lin-11, Isl-1T[33-84] 1.8e-13
PatternScan    PS00478        LIM_DOMAIN_1                            T[34-67] NA
ProfileScan    PS50023        LIM_DOMAIN_2                            T[32-91] 12.444

InterPro       NULL           NULL
method         AccNumber      shortName                               location
HMMPanther     PTHR24210      FAMILY NOT NAMED                        T[30-126] 7.6e-52
HMMPanther     PTHR24210:SF0  SUBFAMILY NOT NAMED                     T[30-126] 7.6e-52
superfamily    SSF57716       Glucocorticoid receptor-like (DNA-binding domain)T[24-58] 8.4e-15 T[88-122] 3.5e-13 T[59-90] 2.2e-08

Sequence "WQ_TEST_2_18-B03-M13F_47_B03.ab1_5_ORF1" crc64 checksum: 8D12524FAE58ECAF length: 122 aa.

InterPro       IPR004000      Actin-related protein
method         AccNumber      shortName                               location
FPrintScan     PR00190        ACTIN                                   T[22-40] 4.1e-30 T[53-66] 4.1e-30 T[78-97] 4.1e-30
HMMPanther     PTHR11937      ACTIN                                   T[8-110] 1.5e-85
HMMPfam        PF00022        Actin                                   T[7-109] 3.7e-45
HMMSmart       SM00268        Actin                                   T[1-121] 0.0093

InterPro       IPR020902      Actin/actin-like conserved site
method         AccNumber      shortName                               location
PatternScan    PS01132        ACTINS_ACT_LIKE                         T[42-54] NA

InterPro       NULL           NULL
method         AccNumber      shortName                               location
Gene3D         G3DSA:3.30.420.40no description                          T[8-110] 9.8e-40
HMMPanther     PTHR11937:SF93 SUBFAMILY NOT NAMED                     T[8-110] 1.5e-85
superfamily    SSF53067       Actin-like ATPase domain                T[8-91] 3e-36 T[85-110] 5.7e-08

Sequence "WQ_TEST_5_74-B10-M13F_47_B10.ab1_1_ORF1" crc64 checksum: 6147AEA0C37ED0DF length: 113 aa.

InterPro       IPR019373      Ribosomal protein L51, mitochondrial
method         AccNumber      shortName                               location
HMMPfam        PF10244        MRP-L51                                 T[15-109] 3e-36

InterPro       NULL           NULL
method         AccNumber      shortName                               location
HMMPanther     PTHR13409      MITOCHONDRIAL 39S RIBOSOMAL PROTEIN L51 T[12-113] 3.9e-39

Sequence "TEST_High_Quality_EST.seq.Contig30_5_ORF1" crc64 checksum: 2B8D24BE5E69D68F length: 108 aa.

InterPro       IPR000734      Lipase
Molecular Function: catalytic activity (GO:0003824), Biological Process: lipid metabolic process (GO:0006629)
method         AccNumber      shortName                               location
HMMPanther     PTHR11610      LIPASE                                  T[7-96] 1.6e-20

InterPro       IPR013818      Lipase, N-terminal
method         AccNumber      shortName                               location
HMMPfam        PF00151        Lipase                                  T[13-100] 6.6e-18

InterPro       NULL           NULL
method         AccNumber      shortName                               location
Gene3D         G3DSA:3.40.50.1820no description                          T[7-106] 6.7e-30
HMMPanther     PTHR11610:SF36 VITELLOGENIN-3                          T[7-96] 1.6e-20
superfamily    SSF53474       alpha/beta-Hydrolases                   T[11-106] 1.2e-18

Sequence "WQ_TEST_2_65-A09-M13F_47_A09.ab1_1_ORF1" crc64 checksum: 3D95F38105360F77 length: 107 aa.

InterPro       IPR000494      EGF receptor, L domain
Cellular Component: membrane (GO:0016020)
method         AccNumber      shortName                               location
Gene3D         G3DSA:3.80.20.20no description                          T[19-100] 7.3e-32
HMMPfam        PF01030        Recep_L_domain                          T[47-101] 2.6e-14

InterPro       NULL           NULL
method         AccNumber      shortName                               location
HMMPanther     PTHR24416      TYROSINE-PROTEIN KINASE RECEPTOR        T[18-100] 1.1e-37
HMMPanther     PTHR24416:SF95 EPIDERMAL GROWTH FACTOR RECEPTOR        T[18-100] 1.1e-37
superfamily    SSF52058       L domain-like                           T[18-100] 1.5e-22

Sequence "WQ_TEST_6_12-D02-M13F_47_B11.ab1_5_ORF2" crc64 checksum: 18D3A257D2B8BE1E length: 102 aa.

InterPro       IPR002327      Cytochrome c, class IA/ IB
Molecular Function: iron ion binding (GO:0005506), Molecular Function: electron carrier activity (GO:0009055), Molecular Function: heme binding (GO:0020037)
method         AccNumber      shortName                               location
FPrintScan     PR00604        CYTCHRMECIAB                            T[17-24] 1.8e-24 T[30-45] 1.8e-24 T[46-56] 1.8e-24 T[60-76] 1.8e-24 T[79-89] 1.8e-24
HMMPanther     PTHR11961      CYTOCHROME C                            T[4-95] 1.5e-55

InterPro       IPR009056      Cytochrome c domain
Molecular Function: electron carrier activity (GO:0009055), Molecular Function: heme binding (GO:0020037)
method         AccNumber      shortName                               location
ProfileScan    PS51007        CYTC                                    T[5-102] 12.399
superfamily    SSF46626       Cytochrome c                            T[5-100] 1.4e-22

InterPro       NULL           NULL
method         AccNumber      shortName                               location
Gene3D         G3DSA:1.10.760.10no description                          T[4-96] 3e-35
HMMPanther     PTHR11961:SF0  SUBFAMILY NOT NAMED                     T[4-95] 1.5e-55
HMMPfam        PF13442        Cytochrome_CBB3                         T[6-82] 2.2e-06

Sequence "WQ_TEST_3_92-D12-M13F_47_D12.ab1_6_ORF1" crc64 checksum: C055BB42BC067571 length: 99 aa.

InterPro       IPR002198      Short-chain dehydrogenase/reductase SDR
Biological Process: metabolic process (GO:0008152), Molecular Function: oxidoreductase activity (GO:0016491)
method         AccNumber      shortName                               location
HMMPfam        PF00106        adh_short                               T[10-93] 1.4e-10

InterPro       NULL           NULL
method         AccNumber      shortName                               location
Seg            seg            seg                                     ?[53-65] NA

Sequence "WQ_TEST_6_04-D01-M13F_47_B10.ab1_6_ORF1" crc64 checksum: ACDFEB6DADDC4E5A length: 95 aa.

InterPro       IPR004160      Translation elongation factor EFTu/EF1A, C-terminal
Molecular Function: GTP binding (GO:0005525)
method         AccNumber      shortName                               location
HMMPfam        PF03143        GTP_EFTU_D3                             T[30-82] 1.1e-16

InterPro       IPR009001      Translation elongation factor EF1A/initiation factor IF2gamma, C-terminal
method         AccNumber      shortName                               location
superfamily    SSF50465       EF-Tu/eEF-1alpha/eIF2-gamma C-terminal domainT[31-95] 1.8e-22

InterPro       NULL           NULL
method         AccNumber      shortName                               location
Gene3D         G3DSA:2.40.30.10no description                          T[29-92] 8.4e-30
HMMPanther     PTHR26328      FAMILY NOT NAMED                        T[8-76] 1.1e-30
HMMPanther     PTHR26328:SF4  SUBFAMILY NOT NAMED                     T[8-76] 1.1e-30

Sequence "WQ_TEST_5_70-F09-M13F_47_F09.ab1_3_ORF3" crc64 checksum: 9ED43E5052095BF6 length: 87 aa.

InterPro       IPR000533      Tropomyosin
method         AccNumber      shortName                               location
HMMPfam        PF00261        Tropomyosin                             T[27-87] 2.3e-23
PatternScan    PS00326        TROPOMYOSIN                             T[35-43] NA

InterPro       NULL           NULL
method         AccNumber      shortName                               location
Coil           coil           coiled-coil                             ?[28-77] NA
Gene3D         G3DSA:1.20.5.340no description                          T[27-74] 0.00084
HMMPanther     PTHR19269      TROPOMYOSIN                             T[27-87] 3e-26
HMMPanther     PTHR19269:SF11 TROPOMYOSIN INVERTEBRATE                T[27-87] 3e-26
Seg            seg            seg                                     ?[37-46] NA
SignalPHMM     SignalP-NN(euk)signal-peptide                          ?[1-18] NA

Sequence "WQ_TEST_2_41-A06-M13F_47_A06.ab1_1_ORF1" crc64 checksum: 5E97ABD56B7F5C15 length: 83 aa.

InterPro       IPR008160      Collagen triple helix repeat
method         AccNumber      shortName                               location
HMMPfam        PF01391        Collagen                                T[21-59] 8.2e-08

InterPro       NULL           NULL
method         AccNumber      shortName                               location
HMMPanther     PTHR24023      FAMILY NOT NAMED                        T[21-60] 1.8e-07
HMMPanther     PTHR24023:SF164SUBFAMILY NOT NAMED                     T[21-60] 1.8e-07

Sequence "WQ_TEST_6_06-F01-M13F_47_D10.ab1_6_ORF1" crc64 checksum: BEC3176D54B82F1F length: 79 aa.

InterPro       IPR000182      GNAT domain
Molecular Function: N-acetyltransferase activity (GO:0008080)
method         AccNumber      shortName                               location
HMMPfam        PF00583        Acetyltransf_1                          T[17-69] 2.2e-09
ProfileScan    PS51186        GNAT                                    T[1-79] 10.399

InterPro       IPR016181      Acyl-CoA N-acyltransferase
method         AccNumber      shortName                               location
Gene3D         G3DSA:3.40.630.30no description                          T[4-68] 4.5e-11
superfamily    SSF55729       Acyl-CoA N-acyltransferases (Nat)       T[7-69] 3.6e-09

InterPro       NULL           NULL
method         AccNumber      shortName                               location
HMMPanther     PTHR23091      N-TERMINAL ACETYLTRANSFERASE            T[8-72] 4.2e-34
HMMPanther     PTHR23091:SF4  N-TERMINAL ACETYLTRANSFERASE COMPLEX ARD1 SUBUNITT[8-72] 4.2e-34

Sequence "WQ_TEST_3_78-F10-M13F_47_F10.ab1_4_ORF1" crc64 checksum: BA4F71C4663AF9C7 length: 79 aa.

InterPro       IPR000403      Phosphatidylinositol 3-/4-kinase, catalytic domain
Molecular Function: phosphotransferase activity, alcohol group as acceptor (GO:0016773)
method         AccNumber      shortName                               location
Gene3D         G3DSA:1.10.1070.11no description                          T[28-73] 1.5e-12
HMMPfam        PF00454        PI3_PI4_kinase                          T[20-72] 4.5e-13
ProfileScan    PS50290        PI3_4_KINASE_3                          T[41-79] 11.742

InterPro       IPR011009      Protein kinase-like domain
Molecular Function: transferase activity, transferring phosphorus-containing groups (GO:0016772)
method         AccNumber      shortName                               location
superfamily    SSF56112       Protein kinase-like (PK-like)           T[19-73] 9.7e-13

InterPro       IPR018936      Phosphatidylinositol 3/4-kinase, conserved site
Molecular Function: phosphotransferase activity, alcohol group as acceptor (GO:0016773)
method         AccNumber      shortName                               location
PatternScan    PS00916        PI3_4_KINASE_2                          T[52-72] NA

InterPro       NULL           NULL
method         AccNumber      shortName                               location
HMMPanther     PTHR11139      ATAXIA TELANGIECTASIA MUTATED (ATM)-RELATEDT[8-73] 1.5e-23
HMMPanther     PTHR11139:SF12 SUBFAMILY NOT NAMED                     T[8-73] 1.5e-23
TMHMM          tmhmm          transmembrane_regions                   ?[45-65] NA

Sequence "WQ_TEST_1_78-F10-M13F_47_F10.ab1_4_ORF1" crc64 checksum: 2051EF9B26B016EA length: 72 aa.

InterPro       IPR000539      Frizzled protein
Biological Process: cell surface receptor signaling pathway (GO:0007166), Cellular Component: membrane (GO:0016020)
method         AccNumber      shortName                               location
HMMPfam        PF01534        Frizzled                                T[6-64] 4.9e-23

InterPro       IPR015526      Frizzled/secreted frizzled-related protein
method         AccNumber      shortName                               location
HMMPanther     PTHR11309      FRIZZLED                                T[7-68] 6.2e-30

InterPro       IPR017981      GPCR, family 2-like
Molecular Function: transmembrane signaling receptor activity (GO:0004888), Biological Process: cell surface receptor signaling pathway (GO:0007166), Cellular Component: membrane (GO:0016020)
method         AccNumber      shortName                               location
ProfileScan    PS50261        G_PROTEIN_RECEP_F2_4                    T[1-72] 11.830

InterPro       IPR026545      Frizzled-8
Biological Process: Wnt receptor signaling pathway (GO:0016055), Molecular Function: Wnt-activated receptor activity (GO:0042813)
method         AccNumber      shortName                               location
HMMPanther     PTHR11309:SF28 FRIZZLED-8                              T[7-68] 6.2e-30

InterPro       NULL           NULL
method         AccNumber      shortName                               location
SignalPHMM     SignalP-NN(euk)signal-peptide                          ?[1-46] NA
TMHMM          tmhmm          transmembrane_regions                   ?[31-51] NA

Sequence "WQ_TEST_2_42-B06-M13F_47_B06.ab1_1_ORF1" crc64 checksum: 2CD215B272D78176 length: 70 aa.

InterPro       IPR001854      Ribosomal protein L29
Molecular Function: structural constituent of ribosome (GO:0003735), Cellular Component: intracellular (GO:0005622), Cellular Component: ribosome (GO:0005840), Biological Process: translation (GO:0006412)
method         AccNumber      shortName                               location
Gene3D         G3DSA:1.10.287.310no description                          T[7-49] 3.1e-14
HMMPfam        PF00831        Ribosomal_L29                           T[8-42] 3.9e-06

InterPro       NULL           NULL
method         AccNumber      shortName                               location
HMMPanther     PTHR13872      60S RIBOSOMAL PROTEIN L35               T[8-62] 2.3e-27
HMMPanther     PTHR13872:SF8  SUBFAMILY NOT NAMED                     T[8-62] 2.3e-27

Sequence "WQ_TEST_5_79-G10-M13F_47_G10.ab1_5_ORF1" crc64 checksum: 3CB06B39E69918CE length: 68 aa.

InterPro       NULL           NULL
method         AccNumber      shortName                               location
HMMPanther     PTHR19444      UNC-93 RELATED                          T[8-53] 2.9e-06
HMMPanther     PTHR19444:SF10 UNC-93A                                 T[8-53] 2.9e-06
SignalPHMM     SignalP-NN(euk)signal-peptide                          ?[1-24] NA

Sequence "WQ_TEST_1_81-A11-M13F_47_A11.ab1_6_ORF5" crc64 checksum: 7F2952503CD11FBA length: 67 aa.

InterPro       IPR001715      Calponin homology domain
Molecular Function: protein binding (GO:0005515)
method         AccNumber      shortName                               location
Gene3D         G3DSA:1.10.418.10no description                          T[5-60] 4.4e-15
HMMPfam        PF00307        CH                                      T[18-60] 8.2e-07
superfamily    SSF47576       Calponin-homology domain, CH-domain     T[5-60] 5.2e-13

InterPro       NULL           NULL
method         AccNumber      shortName                               location
HMMPanther     PTHR18959      CALPONIN/TRANSGELIN                     T[4-60] 4.4e-17
HMMPanther     PTHR18959:SF3  CALPONIN-RELATED                        T[4-60] 4.4e-17

Sequence "WQ_TEST_5_67-C09-M13F_47_C09.ab1_4_ORF1" crc64 checksum: 001C3EA876E8038A length: 64 aa.

InterPro       IPR001564      Nucleoside diphosphate kinase
Molecular Function: nucleoside diphosphate kinase activity (GO:0004550), Molecular Function: ATP binding (GO:0005524), Biological Process: nucleoside diphosphate phosphorylation (GO:0006165), Biological Process: GTP biosynthetic process (GO:0006183), Biological Process: UTP biosynthetic process (GO:0006228), Biological Process: CTP biosynthetic process (GO:0006241)
method         AccNumber      shortName                               location
FPrintScan     PR01243        NUCDPKINASE                             T[15-32] 4.5e-16 T[36-52] 4.5e-16
Gene3D         G3DSA:3.30.70.141no description                          T[7-57] 2.5e-17
HMMPanther     PTHR11349      NUCLEOSIDE DIPHOSPHATE KINASE           T[8-57] 1.4e-25
HMMPfam        PF00334        NDK                                     T[6-56] 1.6e-14
HMMSmart       SM00562        no description                          T[1-64] 0.0011
superfamily    SSF54919       Nucleoside diphosphate kinase, NDK      T[8-57] 2e-13

Sequence "TEST_High_Quality_EST.seq.Contig11_1_ORF2" crc64 checksum: 7BF01DB2BFE1CCC5 length: 62 aa.

InterPro       IPR001564      Nucleoside diphosphate kinase
Molecular Function: nucleoside diphosphate kinase activity (GO:0004550), Molecular Function: ATP binding (GO:0005524), Biological Process: nucleoside diphosphate phosphorylation (GO:0006165), Biological Process: GTP biosynthetic process (GO:0006183), Biological Process: UTP biosynthetic process (GO:0006228), Biological Process: CTP biosynthetic process (GO:0006241)
method         AccNumber      shortName                               location
FPrintScan     PR01243        NUCDPKINASE                             T[13-30] 1.7e-10 T[34-50] 1.7e-10
Gene3D         G3DSA:3.30.70.141no description                          T[17-55] 5.2e-10
HMMPanther     PTHR11349      NUCLEOSIDE DIPHOSPHATE KINASE           T[18-55] 1e-14
HMMPfam        PF00334        NDK                                     T[18-54] 2.8e-08
superfamily    SSF54919       Nucleoside diphosphate kinase, NDK      T[18-55] 1.8e-07

Sequence "WQ_TEST_3_52-D07-M13F_47_D07.ab1_4_ORF1" crc64 checksum: 9B32070DA3A73553 length: 59 aa.

InterPro       IPR001351      Ribosomal protein S3, C-terminal
Molecular Function: structural constituent of ribosome (GO:0003735), Cellular Component: intracellular (GO:0005622), Cellular Component: ribosome (GO:0005840), Biological Process: translation (GO:0006412)
method         AccNumber      shortName                               location
Gene3D         G3DSA:3.30.1140.32no description                          T[7-46] 2.6e-06
superfamily    SSF54821       Ribosomal protein S3 C-terminal domain  T[7-46] 3.8e-06

InterPro       NULL           NULL
method         AccNumber      shortName                               location
HMMPanther     PTHR11760      30S/40S RIBOSOMAL PROTEIN S3            T[7-57] 1.3e-21

Sequence "TEST_High_Quality_EST.seq.Contig71_6_ORF1" crc64 checksum: CF82FF1B8F4DE531 length: 59 aa.

InterPro       IPR004000      Actin-related protein
method         AccNumber      shortName                               location
HMMPanther     PTHR11937      ACTIN                                   T[8-53] 1.7e-31
HMMPfam        PF00022        Actin                                   T[7-56] 1.7e-22

InterPro       IPR004001      Actin, conserved site
Molecular Function: ATP binding (GO:0005524)
method         AccNumber      shortName                               location
PatternScan    PS00432        ACTINS_2                                T[42-50] NA

InterPro       NULL           NULL
method         AccNumber      shortName                               location
Gene3D         G3DSA:3.30.420.40no description                          T[6-54] 1.6e-19
HMMPanther     PTHR11937:SF93 SUBFAMILY NOT NAMED                     T[8-53] 1.7e-31
superfamily    SSF53067       Actin-like ATPase domain                T[8-59] 5.3e-18

Sequence "TEST_High_Quality_EST.seq.Contig49_1_ORF1" crc64 checksum: 7C773C0BF57DFFED length: 56 aa.

InterPro       IPR011057      Mss4-like
method         AccNumber      shortName                               location
superfamily    SSF51316       Mss4-like                               T[8-49] 2.1e-06

InterPro       IPR011323      Mss4/translationally controlled tumour-associated TCTP
method         AccNumber      shortName                               location
Gene3D         G3DSA:2.170.150.10no description                          T[8-49] 3.5e-09

InterPro       IPR018105      Translationally controlled tumour protein
method         AccNumber      shortName                               location
HMMPanther     PTHR11991      TRANSLATIONALLY CONTROLLED TUMOR PROTEIN-RELATEDT[8-49] 7.3e-10
HMMPfam        PF00838        TCTP                                    T[8-49] 6.7e-10

InterPro       NULL           NULL
method         AccNumber      shortName                               location
HMMPanther     PTHR11991:SF0  SUBFAMILY NOT NAMED                     T[8-49] 7.3e-10

Sequence "WQ_TEST_3_21-E03-M13F_47_E03.ab1_6_ORF1" crc64 checksum: 6634DF7A93C74E32 length: 55 aa.

InterPro       NULL           NULL
method         AccNumber      shortName                               location
Gene3D         G3DSA:3.60.21.10no description                          T[7-47] 2.8e-12
HMMPanther     PTHR11668      SERINE/THREONINE PROTEIN PHOSPHATASE    T[7-47] 8.6e-23
HMMPanther     PTHR11668:SF128SERINE/THREONINE PROTEIN PHOSPHATASE    T[7-47] 8.6e-23
superfamily    SSF56300       Metallo-dependent phosphatases          T[8-47] 1.1e-08

Sequence "WQ_TEST_1_89-A12-M13F_47_A12.ab1_4_ORF2" crc64 checksum: 973F2BA608A02B58 length: 51 aa.

InterPro       IPR001404      Heat shock protein Hsp90
Molecular Function: ATP binding (GO:0005524), Biological Process: protein folding (GO:0006457), Biological Process: response to stress (GO:0006950), Molecular Function: unfolded protein binding (GO:0051082)
method         AccNumber      shortName                               location
HMMPanther     PTHR11528      HEAT SHOCK PROTEIN 90                   T[13-45] 1.6e-14

InterPro       IPR003594      Histidine kinase-like ATPase, ATP-binding domain
Molecular Function: ATP binding (GO:0005524)
method         AccNumber      shortName                               location
Gene3D         G3DSA:3.30.565.10no description                          T[12-45] 1.7e-06

InterPro       NULL           NULL
method         AccNumber      shortName                               location
Seg            seg            seg                                     ?[46-51] NA

Sequence "WQ_TEST_1_85-E11-M13F_47_E11.ab1_2_ORF1" crc64 checksum: F5661C449ECF9B31 length: 51 aa.

InterPro       IPR001757      Cation-transporting P-type ATPase
Biological Process: cation transport (GO:0006812), Cellular Component: integral to membrane (GO:0016021), Molecular Function: cation-transporting ATPase activity (GO:0019829)
method         AccNumber      shortName                               location
HMMPanther     PTHR24093      FAMILY NOT NAMED                        T[7-44] 3.3e-18

InterPro       IPR023214      HAD-like domain
method         AccNumber      shortName                               location
HMMPfam        PF00702        Hydrolase                               T[7-44] 1.7e-12
superfamily    SSF56784       HAD-like                                T[7-43] 4e-07

InterPro       IPR023298      P-type ATPase,  transmembrane domain
method         AccNumber      shortName                               location
Gene3D         G3DSA:1.20.1110.10no description                          T[10-44] 6.6e-12

InterPro       NULL           NULL
method         AccNumber      shortName                               location
HMMPanther     PTHR24093:SF28 SUBFAMILY NOT NAMED                     T[7-44] 3.3e-18

Sequence "WQ_TEST_4_01-A01-M13F_47_A01.ab1_1_ORF1" crc64 checksum: 3F0E03B436DB543F length: 46 aa.

InterPro       IPR021138      Ribosomal protein L18a
Molecular Function: structural constituent of ribosome (GO:0003735), Cellular Component: ribosome (GO:0005840), Biological Process: translation (GO:0006412)
method         AccNumber      shortName                               location
HMMPanther     PTHR10052      60S RIBOSOMAL PROTEIN L18A              T[7-45] 4.5e-12

Sequence "WQ_TEST_4_65-A09-M13F_47_A09.ab1_4_ORF4" crc64 checksum: FBCCCBD5DA5C0A76 length: 45 aa.

InterPro       NULL           NULL
method         AccNumber      shortName                               location
Gene3D         G3DSA:2.30.42.10no description                          T[11-39] 1.2e-06
HMMPanther     PTHR12431      SORTING NEXIN 17 AND 27                 T[12-39] 4.1e-10

Sequence "WQ_TEST_2_19-C03-M13F_47_C03.ab1_4_ORF1" crc64 checksum: 85B993601A2A92D2 length: 43 aa.

InterPro       IPR013126      Heat shock protein 70 family
method         AccNumber      shortName                               location
HMMPfam        PF00012        HSP70                                   T[8-37] 2.4e-14

InterPro       NULL           NULL
method         AccNumber      shortName                               location
Gene3D         G3DSA:3.30.420.40no description                          T[8-37] 1.4e-11
HMMPanther     PTHR19375      HEAT SHOCK PROTEIN 70KDA                T[8-37] 5.6e-15
superfamily    SSF53067       Actin-like ATPase domain                T[8-37] 5.7e-07

Sequence "WQ_TEST_3_39-G05-M13F_47_G05.ab1_5_ORF1" crc64 checksum: 4EEBF1CDFD02DA76 length: 39 aa.

InterPro       IPR005326      Plectin/S10, N-terminal
method         AccNumber      shortName                               location
HMMPfam        PF03501        S10_plectin                             T[7-34] 9e-13

InterPro       NULL           NULL
method         AccNumber      shortName                               location
HMMPanther     PTHR12146      40S RIBOSOMAL PROTEIN S10               T[8-33] 1.1e-16

Sequence "WQ_TEST_5_20-D03-M13F_47_D03.ab1_4_ORF1" crc64 checksum: CB77322538C8C9E2 length: 165 aa.

InterPro       IPR005746      Thioredoxin
Biological Process: glycerol ether metabolic process (GO:0006662), Molecular Function: electron carrier activity (GO:0009055), Molecular Function: protein disulfide oxidoreductase activity (GO:0015035), Biological Process: cell redox homeostasis (GO:0045454)
method         AccNumber      shortName                               location
FPrintScan     PR00421        THIOREDOXIN                             T[93-101] 8.2e-08 T[101-110] 8.2e-08 T[141-152] 8.2e-08

InterPro       IPR012336      Thioredoxin-like fold
method         AccNumber      shortName                               location
Gene3D         G3DSA:3.40.30.10no description                          T[8-47] 4.9e-05 T[69-157] 6.5e-33
ProfileScan    PS51352        THIOREDOXIN_2                           T[43-165] 13.303
superfamily    SSF52833       Thioredoxin-like                        T[63-152] 1.4e-29 T[8-48] 0.00017

InterPro       IPR013766      Thioredoxin domain
Biological Process: cell redox homeostasis (GO:0045454)
method         AccNumber      shortName                               location
HMMPfam        PF00085        Thioredoxin                             T[74-153] 3.2e-28

InterPro       IPR017937      Thioredoxin, conserved site
Biological Process: cell redox homeostasis (GO:0045454)
method         AccNumber      shortName                               location
PatternScan    PS00194        THIOREDOXIN_1                           T[94-112] NA

InterPro       NULL           NULL
method         AccNumber      shortName                               location
HMMPanther     PTHR18929      PROTEIN DISULFIDE ISOMERASE             T[69-151] 1.8e-40
HMMPanther     PTHR18929:SF32 SUBFAMILY NOT NAMED                     T[69-151] 1.8e-40
Seg            seg            seg                                     ?[61-70] NA

Sequence "WQ_TEST_6_43-C06-M13F_47_A03.ab1_5_ORF1" crc64 checksum: 99C186215F510CB1 length: 157 aa.

InterPro       IPR000629      RNA helicase, ATP-dependent, DEAD-box, conserved site
Molecular Function: nucleic acid binding (GO:0003676), Molecular Function: ATP binding (GO:0005524), Molecular Function: ATP-dependent helicase activity (GO:0008026)
method         AccNumber      shortName                               location
PatternScan    PS00039        DEAD_ATP_HELICASE                       T[125-133] NA

InterPro       IPR011545      DNA/RNA helicase, DEAD/DEAH box type, N-terminal
Molecular Function: nucleic acid binding (GO:0003676), Molecular Function: ATP binding (GO:0005524), Molecular Function: ATP-dependent helicase activity (GO:0008026)
method         AccNumber      shortName                               location
HMMPfam        PF00270        DEAD                                    T[7-149] 1.2e-39

InterPro       IPR014001      Helicase, superfamily 1/2, ATP-binding domain
method         AccNumber      shortName                               location
HMMSmart       SM00487        DEAD-like helicases superfamily         T[1-157] 1.3e-27
ProfileScan    PS51192        HELICASE_ATP_BIND_1                     T[6-157] 24.335

InterPro       IPR027417      P-loop containing nucleoside triphosphate hydrolase
method         AccNumber      shortName                               location
superfamily    SSF52540       P-loop containing nucleoside triphosphate hydrolasesT[7-149] 1.5e-46

InterPro       NULL           NULL
method         AccNumber      shortName                               location
Gene3D         G3DSA:3.40.50.300no description                          T[7-149] 6.3e-59
HMMPanther     PTHR24031      FAMILY NOT NAMED                        T[7-149] 2.5e-103
HMMPanther     PTHR24031:SF1  SUBFAMILY NOT NAMED                     T[7-149] 2.5e-103

Sequence "WQ_TEST_4_04-D01-M13F_47_D01.ab1_1_ORF1" crc64 checksum: B61B6FCB0DFB2ACC length: 136 aa.

InterPro       IPR000626      Ubiquitin
Molecular Function: protein binding (GO:0005515)
method         AccNumber      shortName                               location
HMMPfam        PF00240        ubiquitin                               T[7-53] 8.9e-22 T[61-85] 4.3e-05
HMMSmart       SM00213        Ubiquitin homologues                    T[1-51] 1.2e-06 T[56-132] 4.8

InterPro       IPR008012      Proteasome maturation factor UMP1
method         AccNumber      shortName                               location
HMMPfam        PF05348        UMP1                                    T[82-131] 9e-06

InterPro       IPR019955      Ubiquitin supergroup
method         AccNumber      shortName                               location
ProfileScan    PS50053        UBIQUITIN_2                             T[6-55] 20.871 T[56-85] 8.590

InterPro       IPR019956      Ubiquitin subgroup
method         AccNumber      shortName                               location
FPrintScan     PR00348        UBIQUITIN                               T[11-31] 3.8e-24 T[32-53] 3.8e-24

InterPro       NULL           NULL
method         AccNumber      shortName                               location
Gene3D         G3DSA:3.10.20.90no description                          T[7-56] 5.1e-29 T[57-85] 7.1e-16
HMMPanther     PTHR10666      UBIQUITIN                               T[8-83] 2.8e-68
superfamily    SSF54236       Ubiquitin-like                          T[6-55] 1.3e-19 T[56-85] 7e-08

Sequence "WQ_TEST_3_44-D06-M13F_47_D06.ab1_6_ORF3" crc64 checksum: F771AD00407D37A1 length: 124 aa.

InterPro       IPR009081      Acyl carrier protein-like
method         AccNumber      shortName                               location
Gene3D         G3DSA:1.10.1200.10no description                          T[61-119] 1.5e-15
ProfileScan    PS50075        ACP_DOMAIN                              T[72-124] 9.508
superfamily    SSF47336       ACP-like                                T[69-121] 1e-09

InterPro       NULL           NULL
method         AccNumber      shortName                               location
HMMPanther     PTHR20863      ACYL CARRIER PROTEIN/ZINC FINGER PROTEIN 593-RELATEDT[62-117] 2e-19
HMMPanther     PTHR20863:SF5  ACYL CARRIER PROTEIN                    T[62-117] 2e-19
SignalPHMM     SignalP-NN(euk)signal-peptide                          ?[1-17] NA

Sequence "WQ_TEST_4_84-D11-M13F_47_D11.ab1_3_ORF1" crc64 checksum: BEBCCEFB9C92A8B4 length: 116 aa.

InterPro       IPR001063      Ribosomal protein L22/L17
Molecular Function: structural constituent of ribosome (GO:0003735), Cellular Component: intracellular (GO:0005622), Cellular Component: ribosome (GO:0005840), Biological Process: translation (GO:0006412)
method         AccNumber      shortName                               location
Gene3D         G3DSA:3.90.470.10no description                          T[8-36] 1.5e-05

InterPro       IPR005721      Ribosomal protein L22/L17, eukaryotic/archaeal
Molecular Function: structural constituent of ribosome (GO:0003735), Biological Process: translation (GO:0006412), Cellular Component: large ribosomal subunit (GO:0015934)
method         AccNumber      shortName                               location
HMMPanther     PTHR11593      60S RIBOSOMAL PROTEIN L17               T[11-36] 2.4e-11

Sequence "TEST_High_Quality_EST.seq.Contig42_2_ORF1" crc64 checksum: 7CEC2BCD1B5CE977 length: 109 aa.

InterPro       IPR000618      Insect cuticle protein
Molecular Function: structural constituent of cuticle (GO:0042302)
method         AccNumber      shortName                               location
FPrintScan     PR00947        CUTICLE                                 T[35-46] 3.5e-08 T[64-75] 3.5e-08 T[75-86] 3.5e-08
HMMPfam        PF00379        Chitin_bind_4                           T[37-89] 1.5e-13
PatternScan    PS00233        CHIT_BIND_RR_1                          T[66-91] NA
ProfileScan    PS51155        CHIT_BIND_RR_2                          T[34-107] 16.649

InterPro       NULL           NULL
method         AccNumber      shortName                               location
HMMPanther     PTHR12236      STRUCTURAL CONTITUENT OF CUTICLE        T[9-96] 5.5e-27
HMMPanther     PTHR12236:SF0  SUBFAMILY NOT NAMED                     T[9-96] 5.5e-27
Seg            seg            seg                                     ?[7-37] NA

Sequence "WQ_TEST_2_36-D05-M13F_47_D05.ab1_1_ORF1" crc64 checksum: 42E7CB3A93F18ED2 length: 106 aa.

InterPro       IPR007110      Immunoglobulin-like domain
Molecular Function: protein binding (GO:0005515)
method         AccNumber      shortName                               location
ProfileScan    PS50835        IG_LIKE                                 T[53-106] 7.885

InterPro       IPR013098      Immunoglobulin I-set
method         AccNumber      shortName                               location
HMMPfam        PF07679        I-set                                   T[53-99] 7.4e-08

InterPro       IPR013783      Immunoglobulin-like fold
method         AccNumber      shortName                               location
Gene3D         G3DSA:2.60.40.10no description                          T[53-99] 1.3e-10

InterPro       NULL           NULL
method         AccNumber      shortName                               location
HMMPanther     PTHR10489      CELL ADHESION MOLECULE                  T[53-97] 3.1e-06
superfamily    SSF48726       Immunoglobulin                          T[53-99] 6.8e-11

Sequence "WQ_TEST_3_14-F02-M13F_47_F02.ab1_2_ORF1" crc64 checksum: C5915E58839F3A48 length: 103 aa.

InterPro       IPR006179      5'-Nucleotidase/apyrase
Biological Process: nucleotide catabolic process (GO:0009166), Molecular Function: hydrolase activity (GO:0016787)
method         AccNumber      shortName                               location
HMMPanther     PTHR11575      5'-NUCLEOTIDASE-RELATED                 T[13-64] 9e-12

InterPro       IPR008334      5'-Nucleotidase, C-terminal
Biological Process: nucleotide catabolic process (GO:0009166), Molecular Function: hydrolase activity (GO:0016787)
method         AccNumber      shortName                               location
Gene3D         G3DSA:3.90.780.10no description                          T[15-64] 4e-09
HMMPfam        PF02872        5_nucleotid_C                           T[13-64] 3.4e-09
superfamily    SSF55816       5'-nucleotidase (syn. UDP-sugar hydrolase), C-terminal domainT[15-64] 3.2e-08

InterPro       NULL           NULL
method         AccNumber      shortName                               location
HMMPanther     PTHR11575:SF7  5-NUCLEOTIDASE-RELATED                  T[13-64] 9e-12

Sequence "WQ_TEST_3_88-H11-M13F_47_H11.ab1_4_ORF1" crc64 checksum: 750C2966BB5D48BB length: 98 aa.

InterPro       IPR002017      Spectrin repeat
Molecular Function: protein binding (GO:0005515)
method         AccNumber      shortName                               location
HMMPfam        PF00435        Spectrin                                T[7-91] 1.1e-17

InterPro       IPR018159      Spectrin/alpha-actinin
method         AccNumber      shortName                               location
HMMSmart       SM00150        Spectrin repeats                        T[3-92] 3.5e-09

InterPro       NULL           NULL
method         AccNumber      shortName                               location
Gene3D         G3DSA:1.20.58.60no description                          T[7-91] 1.7e-17
HMMPanther     PTHR11915      FAMILY NOT NAMED                        T[8-91] 3.2e-35
HMMPanther     PTHR11915:SF6  SUBFAMILY NOT NAMED                     T[8-91] 3.2e-35
superfamily    SSF46966       Spectrin repeat                         T[6-91] 1.4e-16

Sequence "WQ_TEST_6_34-B05-M13F_47_H01.ab1_6_ORF1" crc64 checksum: 0488F1CE23691D3E length: 96 aa.

InterPro       IPR002130      Cyclophilin-like peptidyl-prolyl cis-trans isomerase domain
Molecular Function: peptidyl-prolyl cis-trans isomerase activity (GO:0003755), Biological Process: protein folding (GO:0006457)
method         AccNumber      shortName                               location
FPrintScan     PR00153        CSAPPISMRASE                            T[13-28] 1.9e-12 T[42-54] 1.9e-12
HMMPfam        PF00160        Pro_isomerase                           T[8-89] 1.5e-21
ProfileScan    PS50072        CSA_PPIASE_2                            T[8-89] 24.418
superfamily    SSF50891       Cyclophilin-like                        T[8-89] 3.2e-36

InterPro       IPR020892      Cyclophilin-type peptidyl-prolyl cis-trans isomerase, conserved site
Molecular Function: peptidyl-prolyl cis-trans isomerase activity (GO:0003755), Biological Process: protein folding (GO:0006457)
method         AccNumber      shortName                               location
PatternScan    PS00170        CSA_PPIASE_1                            T[37-54] NA

InterPro       NULL           NULL
method         AccNumber      shortName                               location
Gene3D         G3DSA:2.40.100.10no description                          T[8-89] 4.6e-40
HMMPanther     PTHR11071      PEPTIDYL-PROLYL CIS-TRANS ISOMERASE     T[8-89] 3.2e-64

Sequence "WQ_TEST_3_29-E04-M13F_47_E04.ab1_4_ORF1" crc64 checksum: D953E2A3E18D0E96 length: 87 aa.

InterPro       IPR000595      Cyclic nucleotide-binding domain
method         AccNumber      shortName                               location
ProfileScan    PS50042        CNMP_BINDING_3                          T[28-78] 7.712

InterPro       IPR014710      RmlC-like jelly roll fold
method         AccNumber      shortName                               location
Gene3D         G3DSA:2.60.120.10no description                          T[50-80] 0.00019

InterPro       NULL           NULL
method         AccNumber      shortName                               location
HMMPanther     PTHR12064      ANCIENT CONSERVED DOMAIN PROTEIN-RELATEDT[8-80] 7.3e-21
HMMPanther     PTHR12064:SF9  ANCIENT CONSERVED DOMAIN PROTEIN 2 (CYCLIN M2)T[8-80] 7.3e-21

Sequence "WQ_TEST_6_26-B04-M13F_47_H12.ab1_3_ORF1" crc64 checksum: BD4BBA4C4EAF80F8 length: 81 aa.

InterPro       IPR000866      Alkyl hydroperoxide reductase subunit C/ Thiol specific antioxidant
Molecular Function: antioxidant activity (GO:0016209), Molecular Function: oxidoreductase activity (GO:0016491), Biological Process: oxidation-reduction process (GO:0055114)
method         AccNumber      shortName                               location
HMMPfam        PF00578        AhpC-TSA                                T[2-77] 4.4e-13

InterPro       IPR012336      Thioredoxin-like fold
method         AccNumber      shortName                               location
Gene3D         G3DSA:3.40.30.10no description                          T[4-77] 5.9e-16
superfamily    SSF52833       Thioredoxin-like                        T[4-79] 9.3e-15

InterPro       NULL           NULL
method         AccNumber      shortName                               location
HMMPanther     PTHR10681      THIOREDOXIN PEROXIDASE                  T[5-74] 8.1e-25
HMMPanther     PTHR10681:SF46 PEROXIREDOXIN-4                         T[5-74] 8.1e-25

Sequence "WQ_TEST_1_66-B09-M13F_47_B09.ab1_1_ORF1" crc64 checksum: BCDDE2A258B3C6BF length: 81 aa.

InterPro       IPR001273      Aromatic amino acid hydroxylase
Molecular Function: monooxygenase activity (GO:0004497), Molecular Function: iron ion binding (GO:0005506), Biological Process: aromatic amino acid family metabolic process (GO:0009072), Biological Process: oxidation-reduction process (GO:0055114)
method         AccNumber      shortName                               location
Gene3D         G3DSA:1.10.800.10no description                          T[7-73] 4.3e-33
HMMPanther     PTHR11473      AROMATIC AMINO ACID (TYROSINE/TRYPTOPHAN/PHENYLALANINE) HYDROXYLASET[7-73] 2.1e-43

InterPro       IPR019774      Aromatic amino acid hydroxylase, C-terminal
Molecular Function: oxidoreductase activity, acting on paired donors, with incorporation or reduction of molecular oxygen, reduced pteridine as one donor, and incorporation of one atom of oxygen (GO:0016714), Biological Process: oxidation-reduction process (GO:0055114)
method         AccNumber      shortName                               location
FPrintScan     PR00372        FYWHYDRXLASE                            T[27-45] 2.7e-12 T[58-77] 2.7e-12
HMMPfam        PF00351        Biopterin_H                             T[7-75] 1.7e-31
ProfileScan    PS51410        BH4_AAA_HYDROXYL_2                      T[1-81] 39.524
superfamily    SSF56534       Aromatic aminoacid monoxygenases, catalytic and oligomerization domainsT[7-73] 2.1e-33

InterPro       NULL           NULL
method         AccNumber      shortName                               location
HMMPanther     PTHR11473:SF11 SUBFAMILY NOT NAMED                     T[7-73] 2.1e-43

Sequence "WQ_TEST_1_12-D02-M13F_47_D02.ab1_2_ORF1" crc64 checksum: E6301A0A95717427 length: 78 aa.

InterPro       NULL           NULL
method         AccNumber      shortName                               location
Gene3D         G3DSA:1.20.1250.20no description                          T[9-44] 0.00057
HMMPanther     PTHR11662      SODIUM-DEPENDENT PHOSPHATE TRANSPORTERS T[8-71] 3.6e-22
HMMPanther     PTHR11662:SF30 SIALIN (SOLUTE CARRIER FAMILY 17 MEMBER 5) (SODIUM/SIALIC ACID COTRANSPORTER) (AST) (MEMBRANE GLYCOPROTEIN HP59)T[8-71] 3.6e-22
SignalPHMM     SignalP-NN(euk)signal-peptide                          ?[1-26] NA
TMHMM          tmhmm          transmembrane_regions                   ?[10-30] NA

Sequence "WQ_TEST_2_49-A07-M13F_47_A07.ab1_5_ORF2" crc64 checksum: 01C0A05AC1655D07 length: 72 aa.

InterPro       IPR001398      Macrophage migration inhibitory factor
method         AccNumber      shortName                               location
BlastProDom    PD004816       Q95UI7_TRIPS_Q95UI7;                    T[19-62] 0.0005
HMMPanther     PTHR11954      MACROPHAGE MIGRATION INHIBITORY FACTOR RELATEDT[12-58] 1.9e-07
HMMPfam        PF01187        MIF                                     T[12-60] 1.1e-07

InterPro       IPR014347      Tautomerase/MIF superfamily
method         AccNumber      shortName                               location
superfamily    SSF55331       Tautomerase/MIF                         T[12-62] 8.6e-08

InterPro       NULL           NULL
method         AccNumber      shortName                               location
Gene3D         G3DSA:3.30.429.10no description                          T[11-63] 5.5e-08

Sequence "WQ_TEST_5_37-E05-M13F_47_E05.ab1_6_ORF1" crc64 checksum: 83D0889E6F1884CE length: 70 aa.

InterPro       IPR011057      Mss4-like
method         AccNumber      shortName                               location
superfamily    SSF51316       Mss4-like                               T[10-63] 1.1e-17

InterPro       IPR011323      Mss4/translationally controlled tumour-associated TCTP
method         AccNumber      shortName                               location
Gene3D         G3DSA:2.170.150.10no description                          T[10-63] 4.4e-18

InterPro       IPR018105      Translationally controlled tumour protein
method         AccNumber      shortName                               location
FPrintScan     PR01653        TCTPROTEIN                              T[10-30] 1.5e-08 T[55-66] 1.5e-08
HMMPanther     PTHR11991      TRANSLATIONALLY CONTROLLED TUMOR PROTEIN-RELATEDT[11-62] 1.9e-24
HMMPfam        PF00838        TCTP                                    T[10-63] 1.8e-18

InterPro       NULL           NULL
method         AccNumber      shortName                               location
HMMPanther     PTHR11991:SF0  SUBFAMILY NOT NAMED                     T[11-62] 1.9e-24

Sequence "WQ_TEST_6_10-B02-M13F_47_H10.ab1_1_ORF1" crc64 checksum: 7EF0547D19D16D9F length: 69 aa.

InterPro       IPR011992      EF-hand-like domain
Molecular Function: calcium ion binding (GO:0005509)
method         AccNumber      shortName                               location
Gene3D         G3DSA:1.10.238.10no description                          T[26-62] 3.7e-06

InterPro       NULL           NULL
method         AccNumber      shortName                               location
HMMPanther     PTHR23048      MYOSIN LIGHT CHAIN 1, 3                 T[10-61] 1e-10
HMMPanther     PTHR23048:SF0  SUBFAMILY NOT NAMED                     T[10-61] 1e-10
Seg            seg            seg                                     ?[11-23] NA

Sequence "TEST_High_Quality_EST.seq.Contig37_6_ORF1" crc64 checksum: 9F1D66902F7E78DB length: 65 aa.

InterPro       IPR001424      Superoxide dismutase, copper/zinc binding domain
Biological Process: superoxide metabolic process (GO:0006801), Molecular Function: metal ion binding (GO:0046872), Biological Process: oxidation-reduction process (GO:0055114)
method         AccNumber      shortName                               location
Gene3D         G3DSA:2.60.40.200no description                          T[6-31] 6.5e-05
superfamily    SSF49329       Cu,Zn superoxide dismutase-like         T[9-32] 8.8e-06

InterPro       IPR018152      Superoxide dismutase, copper/zinc, binding site
Molecular Function: superoxide dismutase activity (GO:0004784), Biological Process: oxidation-reduction process (GO:0055114)
method         AccNumber      shortName                               location
PatternScan    PS00332        SOD_CU_ZN_2                             T[18-29] NA

InterPro       IPR024134      Superoxide dismutase (Cu/Zn) / chaperones
Biological Process: superoxide metabolic process (GO:0006801), Biological Process: oxidation-reduction process (GO:0055114)
method         AccNumber      shortName                               location
HMMPanther     PTHR10003      SUPEROXIDE DISMUTASE [CU-ZN]-RELATED    T[8-40] 6.3e-10

Sequence "WQ_TEST_6_20-D03-M13F_47_B12.ab1_5_ORF1" crc64 checksum: F226AEABFF22885A length: 64 aa.

InterPro       IPR000533      Tropomyosin
method         AccNumber      shortName                               location
HMMPfam        PF00261        Tropomyosin                             T[7-57] 5.3e-18

InterPro       NULL           NULL
method         AccNumber      shortName                               location
Coil           coil           coiled-coil                             ?[6-55] NA
HMMPanther     PTHR19269      TROPOMYOSIN                             T[7-57] 4.6e-25
HMMPanther     PTHR19269:SF11 TROPOMYOSIN INVERTEBRATE                T[7-57] 4.6e-25

Sequence "WQ_TEST_6_02-B01-M13F_47_H09.ab1_3_ORF1" crc64 checksum: 28867BE0FF66F9A6 length: 62 aa.

InterPro       NULL           NULL
method         AccNumber      shortName                               location
HMMPanther     PTHR10774      EXTENDED SYNAPTOTAGMIN-RELATED          T[7-55] 3.2e-12
HMMPanther     PTHR10774:SF1  C2 DOMAIN PROTEIN                       T[7-55] 3.2e-12

Sequence "WQ_TEST_5_69-E09-M13F_47_E09.ab1_3_ORF1" crc64 checksum: 05527F3BA3E710DF length: 61 aa.

InterPro       NULL           NULL
method         AccNumber      shortName                               location
HMMPanther     PTHR24358      SERINE/THREONINE-PROTEIN KINASE 38      T[6-54] 9.8e-12
Seg            seg            seg                                     ?[24-40] NA

Sequence "WQ_TEST_1_14-F02-M13F_47_F02.ab1_3_ORF1" crc64 checksum: 2DA791247DC8B7C2 length: 58 aa.

InterPro       NULL           NULL
method         AccNumber      shortName                               location
HMMPanther     PTHR11524      60S RIBOSOMAL PROTEIN L7                T[8-52] 2e-18

Sequence "WQ_TEST_2_92-D12-M13F_47_D12.ab1_2_ORF1" crc64 checksum: FC201AA03A551F85 length: 57 aa.

InterPro       IPR001830      Glycosyl transferase, family 20
Molecular Function: catalytic activity (GO:0003824), Biological Process: trehalose biosynthetic process (GO:0005992)
method         AccNumber      shortName                               location
HMMPfam        PF00982        Glyco_transf_20                         T[8-51] 4.8e-10

InterPro       NULL           NULL
method         AccNumber      shortName                               location
Gene3D         G3DSA:3.40.50.2000no description                          T[8-51] 3.3e-13
HMMPanther     PTHR10788      TREHALOSE-6-PHOSPHATE SYNTHASE          T[8-51] 1.1e-09
HMMPanther     PTHR10788:SF6  TREHALOSE-6-PHOSPHATE SYNTHASE          T[8-51] 1.1e-09
superfamily    SSF53756       UDP-Glycosyltransferase/glycogen phosphorylaseT[8-51] 5.6e-10

Sequence "WQ_TEST_1_11-C02-M13F_47_C02.ab1_3_ORF1" crc64 checksum: 606B7C2B3C74C47B length: 54 aa.

InterPro       IPR001564      Nucleoside diphosphate kinase
Molecular Function: nucleoside diphosphate kinase activity (GO:0004550), Molecular Function: ATP binding (GO:0005524), Biological Process: nucleoside diphosphate phosphorylation (GO:0006165), Biological Process: GTP biosynthetic process (GO:0006183), Biological Process: UTP biosynthetic process (GO:0006228), Biological Process: CTP biosynthetic process (GO:0006241)
method         AccNumber      shortName                               location
Gene3D         G3DSA:3.30.70.141no description                          T[7-36] 1.8e-09
HMMPanther     PTHR11349      NUCLEOSIDE DIPHOSPHATE KINASE           T[8-36] 1.8e-09
HMMPfam        PF00334        NDK                                     T[8-33] 4.4e-07
superfamily    SSF54919       Nucleoside diphosphate kinase, NDK      T[7-36] 4.2e-08

InterPro       IPR023005      Nucleoside diphosphate kinase, active site
method         AccNumber      shortName                               location
PatternScan    PS00469        NDP_KINASES                             T[9-17] NA

Sequence "WQ_TEST_4_65-A09-M13F_47_A09.ab1_6_ORF1" crc64 checksum: 7E09541CF000987F length: 51 aa.

InterPro       NULL           NULL
method         AccNumber      shortName                               location
Gene3D         G3DSA:2.30.42.10no description                          T[11-51] 2.2e-07
HMMPanther     PTHR12431      SORTING NEXIN 17 AND 27                 T[8-51] 8e-27
HMMPanther     PTHR12431:SF1  SORTING NEXIN 27                        T[8-51] 8e-27

Sequence "WQ_TEST_2_13-E02-M13F_47_E02.ab1_6_ORF1" crc64 checksum: 3C00F39F878A515B length: 51 aa.

InterPro       NULL           NULL
method         AccNumber      shortName                               location
Gene3D         G3DSA:3.40.50.300no description                          T[5-44] 1e-05
HMMPanther     PTHR25678      FAMILY NOT NAMED                        T[8-44] 2.1e-19
HMMPanther     PTHR25678:SF6  SUBFAMILY NOT NAMED                     T[8-44] 2.1e-19

Sequence "WQ_TEST_1_41-A06-M13F_47_A06.ab1_2_ORF1" crc64 checksum: 5C7F3A6335698049 length: 47 aa.

InterPro       IPR002420      Phosphatidylinositol 3-kinase C2 (PI3K C2) domain
method         AccNumber      shortName                               location
HMMPfam        PF00792        PI3K_C2                                 T[11-40] 2.4e-06
ProfileScan    PS51547        PI3K_C2                                 T[1-47] 11.614

InterPro       NULL           NULL
method         AccNumber      shortName                               location
Gene3D         G3DSA:2.60.40.150no description                          T[13-41] 6.5e-06

Sequence "WQ_TEST_5_49-A07-M13F_47_A07.ab1_3_ORF1" crc64 checksum: D52FEB08C1DEC636 length: 44 aa.

InterPro       NULL           NULL
method         AccNumber      shortName                               location
HMMPanther     PTHR24011      FAMILY NOT NAMED                        T[8-38] 1.4e-05
HMMPanther     PTHR24011:SF65 SUBFAMILY NOT NAMED                     T[8-38] 1.4e-05
Seg            seg            seg                                     ?[35-44] NA

Sequence "TEST_High_Quality_EST.seq.Contig18_5_ORF1" crc64 checksum: A7542F7B962B7439 length: 44 aa.

InterPro       IPR001564      Nucleoside diphosphate kinase
Molecular Function: nucleoside diphosphate kinase activity (GO:0004550), Molecular Function: ATP binding (GO:0005524), Biological Process: nucleoside diphosphate phosphorylation (GO:0006165), Biological Process: GTP biosynthetic process (GO:0006183), Biological Process: UTP biosynthetic process (GO:0006228), Biological Process: CTP biosynthetic process (GO:0006241)
method         AccNumber      shortName                               location
Gene3D         G3DSA:3.30.70.141no description                          T[7-36] 2.1e-05
HMMPanther     PTHR11349      NUCLEOSIDE DIPHOSPHATE KINASE           T[7-33] 1.2e-06
HMMPfam        PF00334        NDK                                     T[8-36] 0.00012

Sequence "WQ_TEST_4_17-A03-M13F_47_A03.ab1_6_ORF1" crc64 checksum: F135134D84F30DFE length: 38 aa.

InterPro       NULL           NULL
method         AccNumber      shortName                               location
Gene3D         G3DSA:3.90.640.10no description                          T[9-32] 0.00014
HMMPanther     PTHR19375      HEAT SHOCK PROTEIN 70KDA                T[9-31] 3.3e-05

Sequence "WQ_TEST_3_93-E12-M13F_47_E12.ab1_1_ORF1" crc64 checksum: 0CB4019D17CFDCCE length: 35 aa.

InterPro       IPR001781      Zinc finger, LIM-type
Molecular Function: zinc ion binding (GO:0008270)
method         AccNumber      shortName                               location
Gene3D         G3DSA:2.10.110.10no description                          T[7-30] 0.00012

InterPro       NULL           NULL
method         AccNumber      shortName                               location
HMMPanther     PTHR24210      FAMILY NOT NAMED                        T[7-29] 5.7e-09
HMMPanther     PTHR24210:SF0  SUBFAMILY NOT NAMED                     T[7-29] 5.7e-09
