# Supplementary material for: Salt Stress Effects on Secondary Metabolites of Cotton in Relation to Gene Expression Responsible for Aphid Development
Source: PLoS One. 2015 Jun 10;10(6):e0129541. doi: 10.1371/journal.pone.0129541 (PMC4489590; doi:10.1371/journal.pone.0129541)
Supplement: S2 Text — (TXT) [file pone.0129541.s002.txt]

Sequence "WQ_CONTROL_1_42-B06-M13F_47_B06.ab1_6_ORF1" crc64 checksum: DDF5459ECF3F4856 length: 273 aa.

InterPro       IPR003913      Tuberin
Molecular Function: GTPase activator activity (GO:0005096), Biological Process: negative regulation of TOR signaling cascade (GO:0032007), Cellular Component: TSC1-TSC2 complex (GO:0033596), Biological Process: positive regulation of GTPase activity (GO:0043547)
method         AccNumber      shortName                               location
FPrintScan     PR01431        TUBERIN                                 T[9-34] 2.2e-08 T[238-258] 2.2e-08

InterPro       IPR018515      Tuberin-type domain
Molecular Function: GTPase activator activity (GO:0005096), Biological Process: positive regulation of GTPase activity (GO:0043547)
method         AccNumber      shortName                               location
HMMPfam        PF03542        Tuberin                                 T[8-266] 7.8e-64

InterPro       IPR027107      Tuberin/Ral GTPase-activating protein subunit alpha
Molecular Function: GTPase activator activity (GO:0005096), Cellular Component: nucleus (GO:0005634), Biological Process: positive regulation of GTPase activity (GO:0043547)
method         AccNumber      shortName                               location
HMMPanther     PTHR10063      TUBERIN                                 T[8-266] 1.6e-54

InterPro       NULL           NULL
method         AccNumber      shortName                               location
HMMPanther     PTHR10063:SF1  TUBERIN                                 T[8-266] 1.6e-54
SignalPHMM     SignalP-NN(euk)signal-peptide                          ?[1-32] NA

Sequence "WQ_CONTROL_4_03-C01-M13F_47_C01.ab1_1_ORF1" crc64 checksum: 470899E04ACFF8C2 length: 224 aa.

InterPro       IPR002018      Carboxylesterase, type B
method         AccNumber      shortName                               location
HMMPfam        PF00135        COesterase                              T[6-207] 1.3e-28

InterPro       NULL           NULL
method         AccNumber      shortName                               location
Gene3D         G3DSA:3.40.50.1820no description                          T[6-208] 9.8e-25
HMMPanther     PTHR11559      CARBOXYLESTERASE                        T[6-222] 4e-26
HMMPanther     PTHR11559:SF27 ALPHA-ESTERASE-RELATED                  T[6-222] 4e-26
superfamily    SSF53474       alpha/beta-Hydrolases                   T[6-209] 7.6e-20

Sequence "WQ_CONTROL_4_32-H04-M13F_47_H04.ab1_1_ORF1" crc64 checksum: 1F9B42EDE2E8174A length: 204 aa.

InterPro       IPR012336      Thioredoxin-like fold
method         AccNumber      shortName                               location
Gene3D         G3DSA:3.40.30.10no description                          T[157-203] 2e-08
superfamily    SSF52833       Thioredoxin-like                        T[34-166] 6.1e-17 T[155-204] 1.1e-09

InterPro       IPR013766      Thioredoxin domain
Biological Process: cell redox homeostasis (GO:0045454)
method         AccNumber      shortName                               location
HMMPfam        PF00085        Thioredoxin                             T[168-201] 3.3e-06

InterPro       NULL           NULL
method         AccNumber      shortName                               location
HMMPanther     PTHR18929      PROTEIN DISULFIDE ISOMERASE             T[1-197] 1.5e-37
HMMPanther     PTHR18929:SF32 SUBFAMILY NOT NAMED                     T[1-197] 1.5e-37
HMMPfam        PF13848        Thioredoxin_6                           T[2-145] 4.3e-25

Sequence "WQ_CONTROL_1_46-F06-M13F_47_F06.ab1_3_ORF1" crc64 checksum: 942CE155BEF969AA length: 196 aa.

InterPro       IPR001609      Myosin head, motor domain
Molecular Function: motor activity (GO:0003774), Molecular Function: ATP binding (GO:0005524), Cellular Component: myosin complex (GO:0016459)
method         AccNumber      shortName                               location
FPrintScan     PR00193        MYOSINHEAVY                             T[44-63] 1.8e-39 T[100-125] 1.8e-39 T[156-183] 1.8e-39
HMMPfam        PF00063        Myosin_head                             T[17-188] 1.7e-73
HMMSmart       SM00242        Myosin. Large ATPases.                  T[8-194] 9e-14

InterPro       IPR027417      P-loop containing nucleoside triphosphate hydrolase
method         AccNumber      shortName                               location
superfamily    SSF52540       P-loop containing nucleoside triphosphate hydrolasesT[6-189] 1.9e-70

InterPro       NULL           NULL
method         AccNumber      shortName                               location
HMMPanther     PTHR13140      MYOSIN                                  T[7-189] 1.6e-137
HMMPanther     PTHR13140:SF106PREDICTED: SIMILAR TO MYOSIN, HEAVY POLYPEPTIDE 10, NON-MUSCLET[7-189] 1.6e-137
Seg            seg            seg                                     ?[132-145] NA

Sequence "CONTROL_High_Quality_EST.seq.Contig41_3_ORF1" crc64 checksum: 751207EAA65356DE length: 194 aa.

InterPro       IPR004045      Glutathione S-transferase, N-terminal
Molecular Function: protein binding (GO:0005515)
method         AccNumber      shortName                               location
HMMPfam        PF02798        GST_N                                   T[36-106] 7e-15
ProfileScan    PS50404        GST_NTER                                T[32-113] 23.045

InterPro       IPR010987      Glutathione S-transferase, C-terminal-like
method         AccNumber      shortName                               location
Gene3D         G3DSA:1.20.1050.10no description                          T[119-187] 4.2e-16
superfamily    SSF47616       Glutathione S-transferase (GST), C-terminal domainT[104-187] 3.7e-14

InterPro       IPR012336      Thioredoxin-like fold
method         AccNumber      shortName                               location
Gene3D         G3DSA:3.40.30.10no description                          T[35-118] 3.2e-27
superfamily    SSF52833       Thioredoxin-like                        T[19-118] 1.2e-28

InterPro       IPR017933      Glutathione S-transferase/chloride channel, C-terminal
method         AccNumber      shortName                               location
ProfileScan    PS50405        GST_CTER                                T[119-194] 12.796

InterPro       NULL           NULL
method         AccNumber      shortName                               location
HMMPanther     PTHR11260      GLUTATHIONE S-TRANSFERASE, GST, SUPERFAMILY, GST DOMAIN CONTAININGT[25-187] 1.1e-73
HMMPanther     PTHR11260:SF29 PREDICTED: SIMILAR TO ELONGATION FACTOR 1-GAMMA (EF-1-GAMMA) (EEF-1B GAMMA)T[25-187] 1.1e-73

Sequence "WQ_CONTROL_1_13-E02-M13F_47_E02.ab1_1_ORF3" crc64 checksum: 7113E0F6D2EC5583 length: 180 aa.

InterPro       IPR001878      Zinc finger, CCHC-type
Molecular Function: nucleic acid binding (GO:0003676), Molecular Function: zinc ion binding (GO:0008270)
method         AccNumber      shortName                               location
Gene3D         G3DSA:4.10.60.10no description                          T[22-87] 1.2e-12 T[88-120] 1.8e-12 T[121-163] 7.2e-14
HMMPfam        PF00098        zf-CCHC                                 T[25-39] 1.1e-05 T[71-86] 1.2e-06 T[90-105] 8.1e-06 T[112-127] 6.8e-08 T[147-162] 4.1e-08
HMMSmart       SM00343        zinc finger                             T[24-40] 0.0019 T[71-87] 0.0013 T[90-106] 0.00069 T[112-128] 8.6e-05 T[147-163] 3.7e-05
ProfileScan    PS50158        ZF_CCHC                                 T[25-40] 10.543 T[72-87] 10.592 T[113-128] 10.658 T[90-106] 9.834 T[148-161] 10.246
superfamily    SSF57756       Retrovirus zinc finger-like domains     T[58-110] 9.8e-12 T[113-167] 4.7e-11 T[11-89] 1.4e-09

InterPro       NULL           NULL
method         AccNumber      shortName                               location
HMMPanther     PTHR23002      ZINC FINGER CCHC DOMAIN CONTAINING PROTEINT[22-166] 1.3e-31
Seg            seg            seg                                     ?[51-64] NA ?[83-95] NA ?[134-146] NA
SignalPHMM     SignalP-NN(euk)signal-peptide                          ?[1-20] NA

Sequence "WQ_CONTROL_3_33-A05-M13F_47_A05.ab1_2_ORF1" crc64 checksum: B74FE1BC70B3303D length: 176 aa.

InterPro       IPR002553      Clathrin/coatomer adaptor, adaptin-like, N-terminal
Biological Process: intracellular protein transport (GO:0006886), Biological Process: vesicle-mediated transport (GO:0016192), Cellular Component: membrane coat (GO:0030117)
method         AccNumber      shortName                               location
HMMPfam        PF01602        Adaptin_N                               T[11-173] 1e-38

InterPro       IPR011989      Armadillo-like helical
method         AccNumber      shortName                               location
Gene3D         G3DSA:1.25.10.10no description                          T[12-175] 1.9e-52

InterPro       IPR016024      Armadillo-type fold
Molecular Function: binding (GO:0005488)
method         AccNumber      shortName                               location
superfamily    SSF48371       ARM repeat                              T[8-173] 2.2e-23

InterPro       NULL           NULL
method         AccNumber      shortName                               location
HMMPanther     PTHR22781      DELTA ADAPTIN-RELATED                   T[8-174] 4.1e-121
HMMPanther     PTHR22781:SF11 LEUKEMIA VIRUS RECEPTOR BLVR            T[8-174] 4.1e-121

Sequence "WQ_CONTROL_1_40-H05-M13F_47_H05.ab1_1_ORF1" crc64 checksum: E9763D6B2C66BA05 length: 157 aa.

InterPro       IPR000876      Ribosomal protein S4e
Molecular Function: structural constituent of ribosome (GO:0003735), Cellular Component: intracellular (GO:0005622), Cellular Component: ribosome (GO:0005840), Biological Process: translation (GO:0006412)
method         AccNumber      shortName                               location
HMMPanther     PTHR11581      30S/40S RIBOSOMAL PROTEIN S4            T[9-150] 4.2e-113

InterPro       IPR002942      RNA-binding S4 domain
Molecular Function: RNA binding (GO:0003723)
method         AccNumber      shortName                               location
HMMPfam        PF01479        S4                                      T[49-96] 2.4e-10
HMMSmart       SM00363        S4 RNA-binding domain                   T[49-112] 1.1e-06
ProfileScan    PS50889        S4                                      T[48-111] 11.447

InterPro       IPR013843      Ribosomal protein S4e, N-terminal
method         AccNumber      shortName                               location
HMMPfam        PF08071        RS4NT                                   T[12-46] 1.1e-19

InterPro       IPR013845      Ribosomal protein S4e, central region
method         AccNumber      shortName                               location
BlastProDom    PD002667       Q4GXU2_9COLE_Q4GXU2;                    T[93-150] 1e-24
HMMPfam        PF00900        Ribosomal_S4e                           T[100-150] 1e-21

InterPro       IPR018199      Ribosomal protein S4e, N-terminal, conserved site
method         AccNumber      shortName                               location
PatternScan    PS00528        RIBOSOMAL_S4E                           T[14-28] NA

InterPro       NULL           NULL
method         AccNumber      shortName                               location
HMMPanther     PTHR11581:SF0  SUBFAMILY NOT NAMED                     T[9-150] 4.2e-113
Seg            seg            seg                                     ?[9-18] NA

Sequence "WQ_CONTROL_3_44-D06-M13F_47_D06.ab1_6_ORF1" crc64 checksum: 18363A87DA6157B9 length: 155 aa.

InterPro       IPR027351      (+) RNA virus helicase core domain
Molecular Function: ATP binding (GO:0005524)
method         AccNumber      shortName                               location
HMMPfam        PF01443        Viral_helicase1                         T[11-58] 4.1e-11

Sequence "WQ_CONTROL_3_09-A02-M13F_47_A02.ab1_5_ORF1" crc64 checksum: C88F221598CEDFFE length: 145 aa.

InterPro       IPR002474      Carbamoyl-phosphate synthase, small subunit N-terminal domain
method         AccNumber      shortName                               location
Gene3D         G3DSA:3.50.30.20no description                          T[9-131] 6e-56
HMMPfam        PF00988        CPSase_sm_chain                         T[9-130] 1.2e-53
HMMSmart       SM01097        Carbamoyl-phosphate synthase small ch   T[8-136] 5e-78
superfamily    SSF52021       Carbamoyl phosphate synthetase, small subunit N-terminal domainT[7-130] 2.5e-50

InterPro       NULL           NULL
method         AccNumber      shortName                               location
HMMPanther     PTHR11405      CARBAMOYLTRANSFERASE RELATED            T[9-130] 1.3e-74

Sequence "WQ_CONTROL_4_01-A01-M13F_47_A01.ab1_4_ORF1" crc64 checksum: BBFE05608BF64562 length: 138 aa.

InterPro       IPR006145      Pseudouridine synthase, RsuA/RluB/C/D/E/F
Biological Process: pseudouridine synthesis (GO:0001522), Molecular Function: RNA binding (GO:0003723), Biological Process: RNA modification (GO:0009451), Molecular Function: pseudouridine synthase activity (GO:0009982)
method         AccNumber      shortName                               location
HMMPfam        PF00849        PseudoU_synth_2                         T[22-72] 3e-07

InterPro       IPR020103      Pseudouridine synthase, catalytic domain
Biological Process: pseudouridine synthesis (GO:0001522), Molecular Function: RNA binding (GO:0003723), Biological Process: RNA modification (GO:0009451), Molecular Function: pseudouridine synthase activity (GO:0009982)
method         AccNumber      shortName                               location
superfamily    SSF55120       Pseudouridine synthase                  T[8-137] 5.6e-23

InterPro       NULL           NULL
method         AccNumber      shortName                               location
HMMPanther     PTHR10436      RNA PSEUDOURIDYLATE SYNTHASE FAMILY PROTEINT[32-137] 3.2e-25
HMMPanther     PTHR10436:SF55 SUBFAMILY NOT NAMED                     T[32-137] 3.2e-25

Sequence "WQ_CONTROL_3_37-E05-M13F_47_E05.ab1_5_ORF1" crc64 checksum: 55DFCF0C7D1EA7EC length: 136 aa.

InterPro       IPR001781      Zinc finger, LIM-type
Molecular Function: zinc ion binding (GO:0008270)
method         AccNumber      shortName                               location
Gene3D         G3DSA:2.10.110.10no description                          T[7-32] 1.5e-05 T[33-85] 4.2e-16 T[93-126] 3.6e-06
HMMPfam        PF00412        LIM                                     T[34-85] 4.4e-11
HMMSmart       SM00132        Zinc-binding domain present in Lin-11, Isl-1T[33-84] 1.8e-13 T[97-133] 0.59
PatternScan    PS00478        LIM_DOMAIN_1                            T[34-67] NA
ProfileScan    PS50023        LIM_DOMAIN_2                            T[32-91] 12.444 T[96-136] 5.554

InterPro       NULL           NULL
method         AccNumber      shortName                               location
HMMPanther     PTHR24210      FAMILY NOT NAMED                        T[7-126] 2.7e-71
HMMPanther     PTHR24210:SF0  SUBFAMILY NOT NAMED                     T[7-126] 2.7e-71
superfamily    SSF57716       Glucocorticoid receptor-like (DNA-binding domain)T[14-58] 2.6e-17 T[88-122] 3.5e-13 T[59-90] 2.2e-08

Sequence "WQ_CONTROL_5_79-G10-M13F_47_G10.ab1_3_ORF1" crc64 checksum: BEF3453218A60DE9 length: 127 aa.

InterPro       IPR000352      Peptide chain release factor class I/class II
Molecular Function: translation release factor activity (GO:0003747), Biological Process: translational termination (GO:0006415)
method         AccNumber      shortName                               location
HMMPfam        PF00472        RF-1                                    T[54-126] 1.4e-25
PatternScan    PS00745        RF_PROK_I                               T[72-88] NA

InterPro       IPR004374      Peptide chain release factor 2
Cellular Component: cytoplasm (GO:0005737), Biological Process: translational termination (GO:0006415), Molecular Function: translation release factor activity, codon specific (GO:0016149)
method         AccNumber      shortName                               location
HMMPanther     PTHR11075:SF6  PEPTIDE CHAIN RELEASE FACTOR 2          T[5-126] 1.7e-67

InterPro       IPR014720      Double-stranded RNA-binding-like domain
method         AccNumber      shortName                               location
Gene3D         G3DSA:3.30.160.20no description                          T[55-126] 7e-30

InterPro       NULL           NULL
method         AccNumber      shortName                               location
HMMPanther     PTHR11075      PEPTIDE CHAIN RELEASE FACTOR            T[5-126] 1.7e-67
Seg            seg            seg                                     ?[53-62] NA
superfamily    SSF75620       Release factor                          T[5-126] 8.3e-42

Sequence "WQ_CONTROL_3_13-E02-M13F_47_E02.ab1_1_ORF1" crc64 checksum: 82B2764A6E45593E length: 123 aa.

InterPro       IPR000089      Biotin/lipoyl attachment
method         AccNumber      shortName                               location
HMMPfam        PF00364        Biotin_lipoyl                           T[73-116] 4.2e-12

InterPro       IPR001882      Biotin-binding site
method         AccNumber      shortName                               location
PatternScan    PS00188        BIOTIN                                  T[95-112] NA

InterPro       IPR011053      Single hybrid motif
method         AccNumber      shortName                               location
superfamily    SSF51230       Single hybrid motif                     T[56-116] 1.5e-09

InterPro       NULL           NULL
method         AccNumber      shortName                               location
Gene3D         G3DSA:2.40.50.100no description                          T[66-116] 1.9e-10
HMMPanther     PTHR18866      CARBOXYLASE:PYRUVATE/ACETYL-COA/PROPIONYL-COA CARBOXYLASET[6-116] 3.2e-57
HMMPanther     PTHR18866:SF6  ACETYL-COA CARBOXYLASE                  T[6-116] 3.2e-57
Seg            seg            seg                                     ?[28-41] NA
SignalPHMM     SignalP-NN(euk)signal-peptide                          ?[1-3] NA

Sequence "WQ_CONTROL_4_77-E10-M13F_47_E10.ab1_2_ORF1" crc64 checksum: 7397F49DE82DF198 length: 115 aa.

InterPro       IPR002159      CD36 antigen
Biological Process: cell adhesion (GO:0007155), Cellular Component: membrane (GO:0016020)
method         AccNumber      shortName                               location
HMMPanther     PTHR11923      SCAVENGER RECEPTOR CLASS B TYPE-1 (SR-B1)T[7-108] 8.1e-39
HMMPfam        PF01130        CD36                                    T[8-108] 3.8e-30

InterPro       NULL           NULL
method         AccNumber      shortName                               location
HMMPanther     PTHR11923:SF19 SCAVENGER RECEPTOR CLASS B TYPE-1 (SR-B1)-RELATEDT[7-108] 8.1e-39

Sequence "WQ_CONTROL_4_45-E06-M13F_47_E06.ab1_3_ORF1" crc64 checksum: B1C7B03DFFBE0B42 length: 110 aa.

InterPro       NULL           NULL
method         AccNumber      shortName                               location
HMMPanther     PTHR10694      JUMONJI DOMAIN CONTAINING PROTEIN       T[8-101] 5.9e-22
HMMPanther     PTHR10694:SF9  JUMONJI/ARID DOMAIN-CONTAINING PROTEIN 2T[8-101] 5.9e-22

Sequence "CONTROL_High_Quality_EST.seq.Contig27_1_ORF1" crc64 checksum: CDBD613FD0532792 length: 107 aa.

InterPro       IPR004000      Actin-related protein
method         AccNumber      shortName                               location
HMMPanther     PTHR11937      ACTIN                                   T[1-99] 3.1e-74
HMMPfam        PF00022        Actin                                   T[7-99] 9.1e-36

InterPro       NULL           NULL
method         AccNumber      shortName                               location
Gene3D         G3DSA:3.30.420.40no description                          T[45-100] 3.2e-21
Gene3D         G3DSA:3.90.640.10no description                          T[8-44] 5.1e-15
HMMPanther     PTHR11937:SF93 SUBFAMILY NOT NAMED                     T[1-99] 3.1e-74
superfamily    SSF53067       Actin-like ATPase domain                T[8-99] 4.2e-33

Sequence "CONTROL_High_Quality_EST.seq.Contig8_6_ORF1" crc64 checksum: DF4C99FA65873506 length: 99 aa.

InterPro       IPR000533      Tropomyosin
method         AccNumber      shortName                               location
HMMPfam        PF12718        Tropomyosin_1                           T[11-93] 6.2e-20

InterPro       NULL           NULL
method         AccNumber      shortName                               location
Coil           coil           coiled-coil                             ?[8-57] NA ?[64-99] NA
Gene3D         G3DSA:1.20.5.340no description                          T[10-62] 1.5e-11 T[63-93] 2.3e-09
HMMPanther     PTHR19269      TROPOMYOSIN                             T[7-92] 4e-48
HMMPanther     PTHR19269:SF9  UNCHARACTERIZED                         T[7-92] 4e-48
Seg            seg            seg                                     ?[21-31] NA ?[80-97] NA

Sequence "WQ_CONTROL_3_84-D11-M13F_47_D11.ab1_2_ORF1" crc64 checksum: F60BD16359B4D729 length: 99 aa.

InterPro       IPR001377      Ribosomal protein S6e
Molecular Function: structural constituent of ribosome (GO:0003735), Cellular Component: intracellular (GO:0005622), Cellular Component: ribosome (GO:0005840), Biological Process: translation (GO:0006412)
method         AccNumber      shortName                               location
HMMPanther     PTHR11502      40S RIBOSOMAL PROTEIN S6                T[8-93] 2.3e-60
HMMPfam        PF01092        Ribosomal_S6e                           T[8-86] 2.2e-39

InterPro       IPR018282      Ribosomal protein S6e, conserved site
Molecular Function: structural constituent of ribosome (GO:0003735), Cellular Component: intracellular (GO:0005622), Cellular Component: ribosome (GO:0005840), Biological Process: translation (GO:0006412)
method         AccNumber      shortName                               location
PatternScan    PS00578        RIBOSOMAL_S6E                           T[11-22] NA

InterPro       NULL           NULL
method         AccNumber      shortName                               location
Seg            seg            seg                                     ?[26-37] NA ?[61-73] NA

Sequence "WQ_CONTROL_6_19-C03-M13F_47_C03.ab1_3_ORF1" crc64 checksum: 9D9E9877BB1A1238 length: 96 aa.

InterPro       IPR002549      Uncharacterised protein family UPF0118
method         AccNumber      shortName                               location
HMMPfam        PF01594        UPF0118                                 T[12-89] 3.4e-08

InterPro       NULL           NULL
method         AccNumber      shortName                               location
SignalPHMM     SignalP-NN(euk)signal-peptide                          ?[1-40] NA
TMHMM          tmhmm          transmembrane_regions                   ?[21-39] NA ?[67-87] NA

Sequence "WQ_CONTROL_5_29-E04-M13F_47_E04.ab1_1_ORF1" crc64 checksum: 2DB68A6259C9DA5F length: 91 aa.

InterPro       IPR005511      Senescence marker protein-30 (SMP-30)
method         AccNumber      shortName                               location
FPrintScan     PR01790        SMP30FAMILY                             T[14-31] 6.4e-16 T[57-75] 6.4e-16

InterPro       IPR011042      Six-bladed beta-propeller, TolB-like
method         AccNumber      shortName                               location
Gene3D         G3DSA:2.120.10.30no description                          T[12-84] 2.6e-23

InterPro       IPR013658      SMP-30/Gluconolaconase/LRE-like region
method         AccNumber      shortName                               location
HMMPfam        PF08450        SGL                                     T[10-75] 1.3e-21

InterPro       NULL           NULL
method         AccNumber      shortName                               location
HMMPanther     PTHR10907      REGUCALCIN                              T[13-75] 5.9e-20
HMMPanther     PTHR10907:SF11 REGUCALCIN (RC)(SENESCENCE MARKER PROTEIN 30)T[13-75] 5.9e-20
superfamily    SSF63829       Calcium-dependent phosphotriesterase    T[13-78] 2.3e-20

Sequence "WQ_CONTROL_2_18-B03-M13F_47_B03.ab1_6_ORF1" crc64 checksum: ECA0337109BB64F0 length: 89 aa.

InterPro       NULL           NULL
method         AccNumber      shortName                               location
HMMPanther     PTHR31184      FAMILY NOT NAMED                        T[1-81] 1.7e-22
HMMPanther     PTHR31184:SF0  SUBFAMILY NOT NAMED                     T[1-81] 1.7e-22
Seg            seg            seg                                     ?[47-58] NA

Sequence "WQ_CONTROL_2_96-H12-M13F_47_H12.ab1_4_ORF1" crc64 checksum: A7F2B74AAD1A62EF length: 86 aa.

InterPro       IPR026804      GW182 family
Biological Process: gene silencing by RNA (GO:0031047)
method         AccNumber      shortName                               location
HMMPanther     PTHR31070      FAMILY NOT NAMED                        T[9-47] 1.6e-09

InterPro       NULL           NULL
method         AccNumber      shortName                               location
Seg            seg            seg                                     ?[51-62] NA ?[64-74] NA ?[81-86] NA

Sequence "WQ_CONTROL_3_58-B08-M13F_47_B08.ab1_6_ORF1" crc64 checksum: F46795CF09E88BA0 length: 83 aa.

InterPro       IPR005707      Ribosomal protein S2, eukaryotic/archaeal
Molecular Function: structural constituent of ribosome (GO:0003735), Biological Process: translation (GO:0006412), Cellular Component: small ribosomal subunit (GO:0015935)
method         AccNumber      shortName                               location
HMMPanther     PTHR11489      40S RIBOSOMAL PROTEIN SA                T[8-52] 7.4e-24

InterPro       NULL           NULL
method         AccNumber      shortName                               location
Seg            seg            seg                                     ?[34-55] NA
SignalPHMM     SignalP-NN(euk)signal-peptide                          ?[1-3] NA

Sequence "CONTROL_High_Quality_EST.seq.Contig16_3_ORF2" crc64 checksum: A913A9B84BBBC4C1 length: 81 aa.

InterPro       IPR004000      Actin-related protein
method         AccNumber      shortName                               location
HMMPanther     PTHR11937      ACTIN                                   T[1-74] 4.8e-59
HMMPfam        PF00022        Actin                                   T[2-74] 7e-28

InterPro       NULL           NULL
method         AccNumber      shortName                               location
Gene3D         G3DSA:3.30.420.40no description                          T[27-75] 3e-21
Gene3D         G3DSA:3.90.640.10no description                          T[2-21] 2.2e-06
HMMPanther     PTHR11937:SF93 SUBFAMILY NOT NAMED                     T[1-74] 4.8e-59
superfamily    SSF53067       Actin-like ATPase domain                T[1-74] 2.1e-27

Sequence "WQ_CONTROL_5_17-A03-M13F_47_A03.ab1_6_ORF2" crc64 checksum: FD0D52A2D5548989 length: 80 aa.

InterPro       IPR004241      Autophagy protein Atg8 ubiquitin-like
method         AccNumber      shortName                               location
HMMPanther     PTHR10969      MICROTUBULE-ASSOCIATED PROTEINS 1A/1B LIGHT CHAIN 3-RELATEDT[37-73] 6.8e-18
HMMPfam        PF02991        Atg8                                    T[51-74] 1.9e-06

InterPro       NULL           NULL
method         AccNumber      shortName                               location
Gene3D         G3DSA:3.10.20.90no description                          T[38-74] 1.7e-11
HMMPanther     PTHR10969:SF5  GAMMA-AMINOBUTYRIC ACID RECEPTOR-ASSOCIATED PROTEINT[37-73] 6.8e-18
superfamily    SSF54236       Ubiquitin-like                          T[39-73] 9.8e-08

Sequence "WQ_CONTROL_4_73-A10-M13F_47_A10.ab1_2_ORF4" crc64 checksum: A086C0B48B099817 length: 76 aa.

InterPro       IPR005746      Thioredoxin
Biological Process: glycerol ether metabolic process (GO:0006662), Molecular Function: electron carrier activity (GO:0009055), Molecular Function: protein disulfide oxidoreductase activity (GO:0015035), Biological Process: cell redox homeostasis (GO:0045454)
method         AccNumber      shortName                               location
HMMPanther     PTHR10438      THIOREDOXIN-RELATED                     T[6-69] 3.6e-27

InterPro       IPR012336      Thioredoxin-like fold
method         AccNumber      shortName                               location
Gene3D         G3DSA:3.40.30.10no description                          T[6-69] 2.5e-21
superfamily    SSF52833       Thioredoxin-like                        T[6-67] 2.3e-20

InterPro       IPR013766      Thioredoxin domain
Biological Process: cell redox homeostasis (GO:0045454)
method         AccNumber      shortName                               location
HMMPfam        PF00085        Thioredoxin                             T[10-69] 7.1e-19

InterPro       IPR017937      Thioredoxin, conserved site
Biological Process: cell redox homeostasis (GO:0045454)
method         AccNumber      shortName                               location
PatternScan    PS00194        THIOREDOXIN_1                           T[28-46] NA

InterPro       NULL           NULL
method         AccNumber      shortName                               location
HMMPanther     PTHR10438:SF19 THIOREDOXIN-LIKE PROTEIN 1              T[6-69] 3.6e-27

Sequence "WQ_CONTROL_6_24-H03-M13F_47_H03.ab1_6_ORF1" crc64 checksum: 1409FE999BD07C41 length: 72 aa.

InterPro       NULL           NULL
method         AccNumber      shortName                               location
HMMPanther     PTHR13902      SERINE/THREONINE-PROTEIN KINASE WNK (WITH NO LYSINE)-RELATEDT[25-65] 4e-15
HMMPanther     PTHR13902:SF9  NUCLEAR RECEPTOR BINDING PROTEIN-RELATEDT[25-65] 4e-15
Seg            seg            seg                                     ?[9-22] NA ?[23-40] NA

Sequence "WQ_CONTROL_2_51-C07-M13F_47_C07.ab1_4_ORF1" crc64 checksum: 8E7019D05FD99161 length: 71 aa.

InterPro       IPR001781      Zinc finger, LIM-type
Molecular Function: zinc ion binding (GO:0008270)
method         AccNumber      shortName                               location
Gene3D         G3DSA:2.10.110.10no description                          T[8-65] 3.8e-19
HMMPfam        PF00412        LIM                                     T[21-64] 2.3e-12
HMMSmart       SM00132        Zinc-binding domain present in Lin-11, Isl-1T[20-64] 2.6e-07
PatternScan    PS00478        LIM_DOMAIN_1                            T[21-54] NA
ProfileScan    PS50023        LIM_DOMAIN_2                            T[19-71] 10.108

InterPro       NULL           NULL
method         AccNumber      shortName                               location
HMMPanther     PTHR24216      FAMILY NOT NAMED                        T[7-64] 1.8e-41
HMMPanther     PTHR24216:SF0  SUBFAMILY NOT NAMED                     T[7-64] 1.8e-41
superfamily    SSF57716       Glucocorticoid receptor-like (DNA-binding domain)T[1-45] 1.4e-16

Sequence "CONTROL_High_Quality_EST.seq.Contig82_4_ORF2" crc64 checksum: C4496C0E03DECFBE length: 66 aa.

InterPro       IPR005755      Ribosomal protein L13, eukaryotic/archaeal
Molecular Function: structural constituent of ribosome (GO:0003735), Biological Process: translation (GO:0006412), Cellular Component: large ribosomal subunit (GO:0015934)
method         AccNumber      shortName                               location
HMMPanther     PTHR11545:SF3  60S RIBOSOMAL PROTEIN L13A              T[30-63] 2e-10

InterPro       IPR005822      Ribosomal protein L13
Molecular Function: structural constituent of ribosome (GO:0003735), Cellular Component: ribosome (GO:0005840), Biological Process: translation (GO:0006412)
method         AccNumber      shortName                               location
HMMPanther     PTHR11545      RIBOSOMAL PROTEIN L13                   T[30-63] 2e-10
HMMPfam        PF00572        Ribosomal_L13                           T[28-63] 2.3e-07

InterPro       IPR023564      Ribosomal protein L13 domain
Molecular Function: structural constituent of ribosome (GO:0003735), Cellular Component: ribosome (GO:0005840), Biological Process: translation (GO:0006412)
method         AccNumber      shortName                               location
Gene3D         G3DSA:3.90.1180.10no description                          T[28-63] 2.2e-11
superfamily    SSF52161       Ribosomal protein L13                   T[27-63] 1.7e-11

InterPro       NULL           NULL
method         AccNumber      shortName                               location
Seg            seg            seg                                     ?[2-13] NA

Sequence "WQ_CONTROL_6_16-H02-M13F_47_H02.ab1_5_ORF2" crc64 checksum: 6AC69A70496916D0 length: 65 aa.

InterPro       IPR004491      Heat shock protein HslU
Molecular Function: ATP binding (GO:0005524), Cellular Component: cytoplasm (GO:0005737), Cellular Component: HslUV protease complex (GO:0009376), Molecular Function: ATPase activity (GO:0016887), Molecular Function: peptidase activity, acting on L-amino acid peptides (GO:0070011)
method         AccNumber      shortName                               location
HMMPanther     PTHR11262:SF3  ATP-DEPENDENT HSL PROTEASE ATP-BINDING SUBUNIT HSLUT[1-32] 2.2e-11

InterPro       NULL           NULL
method         AccNumber      shortName                               location
Gene3D         G3DSA:3.40.50.300no description                          T[1-48] 5.7e-05
HMMPanther     PTHR11262      HSL AND CLP PROTEASE                    T[1-32] 2.2e-11
Seg            seg            seg                                     ?[26-42] NA

Sequence "CONTROL_High_Quality_EST.seq.Contig10_6_ORF1" crc64 checksum: 750DF3B3979573DF length: 63 aa.

InterPro       IPR011042      Six-bladed beta-propeller, TolB-like
method         AccNumber      shortName                               location
Gene3D         G3DSA:2.120.10.30no description                          T[9-56] 2.5e-08

Sequence "WQ_CONTROL_1_34-B05-M13F_47_B05.ab1_4_ORF2" crc64 checksum: 1021B66D32B91F47 length: 59 aa.

InterPro       IPR002076      GNS1/SUR4 membrane protein
Cellular Component: integral to membrane (GO:0016021)
method         AccNumber      shortName                               location
HMMPanther     PTHR11157      FATTY ACID ACYL TRANSFERASE-RELATED     T[10-53] 2.8e-17
HMMPfam        PF01151        ELO                                     T[8-53] 3.8e-13

InterPro       NULL           NULL
method         AccNumber      shortName                               location
HMMPanther     PTHR11157:SF4  SUBFAMILY NOT NAMED                     T[10-53] 2.8e-17
SignalPHMM     SignalP-NN(euk)signal-peptide                          ?[1-16] NA

Sequence "WQ_CONTROL_2_67-C09-M13F_47_C09.ab1_3_ORF1" crc64 checksum: D9399BD1638474C4 length: 57 aa.

InterPro       NULL           NULL
method         AccNumber      shortName                               location
HMMPanther     PTHR11662      SODIUM-DEPENDENT PHOSPHATE TRANSPORTERS T[14-57] 0.0005
SignalPHMM     SignalP-NN(euk)signal-peptide                          ?[1-27] NA
TMHMM          tmhmm          transmembrane_regions                   ?[15-35] NA

Sequence "WQ_CONTROL_5_54-F07-M13F_47_F07.ab1_1_ORF1" crc64 checksum: FC2BC436A81253D8 length: 56 aa.

InterPro       IPR012336      Thioredoxin-like fold
method         AccNumber      shortName                               location
Gene3D         G3DSA:3.40.30.10no description                          T[22-50] 3.8e-06

InterPro       NULL           NULL
method         AccNumber      shortName                               location
HMMPanther     PTHR10681      THIOREDOXIN PEROXIDASE                  T[23-49] 3.9e-08
HMMPanther     PTHR10681:SF44 PEROXIREDOXIN-1                         T[23-49] 3.9e-08
Seg            seg            seg                                     ?[4-18] NA

Sequence "WQ_CONTROL_4_13-E02-M13F_47_E02.ab1_4_ORF1" crc64 checksum: D24FAFC29B433918 length: 55 aa.

InterPro       IPR000257      Uroporphyrinogen decarboxylase (URO-D)
Molecular Function: uroporphyrinogen decarboxylase activity (GO:0004853), Biological Process: porphyrin-containing compound biosynthetic process (GO:0006779)
method         AccNumber      shortName                               location
HMMPfam        PF01208        URO-D                                   T[5-49] 1.1e-05

InterPro       IPR006361      Uroporphyrinogen decarboxylase HemE
Molecular Function: uroporphyrinogen decarboxylase activity (GO:0004853), Biological Process: porphyrin-containing compound biosynthetic process (GO:0006779)
method         AccNumber      shortName                               location
HMMPanther     PTHR21091:SF2  UROPORPHYRINOGEN DECARBOXYLASE          T[7-49] 4.2e-05

InterPro       NULL           NULL
method         AccNumber      shortName                               location
Gene3D         G3DSA:3.20.20.210no description                          T[5-49] 2.8e-08
HMMPanther     PTHR21091      METHYLTETRAHYDROFOLATE:HOMOCYSTEINE METHYLTRANSFERASE RELATEDT[7-49] 4.2e-05

Sequence "WQ_CONTROL_5_38-F05-M13F_47_F05.ab1_2_ORF4" crc64 checksum: 72D575F65489A784 length: 50 aa.

InterPro       NULL           NULL
method         AccNumber      shortName                               location
HMMPanther     PTHR23110      BTB DOMAIN TRANSCRIPTION FACTOR         T[24-43] 7.5e-05
HMMPanther     PTHR23110:SF37 MODIFIER OF MDG4                        T[24-43] 7.5e-05

Sequence "WQ_CONTROL_2_34-B05-M13F_47_B05.ab1_6_ORF1" crc64 checksum: C990639D1CF646F3 length: 49 aa.

InterPro       IPR000217      Tubulin
Molecular Function: GTP binding (GO:0005525), Cellular Component: microtubule (GO:0005874), Biological Process: microtubule-based process (GO:0007017)
method         AccNumber      shortName                               location
HMMPanther     PTHR11588      TUBULIN                                 T[5-41] 2.5e-26

InterPro       IPR003008      Tubulin/FtsZ, GTPase domain
Cellular Component: protein complex (GO:0043234), Biological Process: protein polymerization (GO:0051258)
method         AccNumber      shortName                               location
Gene3D         G3DSA:3.40.50.1440no description                          T[5-41] 6.4e-12
HMMPfam        PF00091        Tubulin                                 T[3-41] 4.7e-07
superfamily    SSF52490       Tubulin nucleotide-binding domain-like  T[5-41] 2.3e-09

Sequence "CONTROL_High_Quality_EST.seq.Contig37_4_ORF1" crc64 checksum: 464B6AA788D0C627 length: 37 aa.

InterPro       IPR013783      Immunoglobulin-like fold
method         AccNumber      shortName                               location
Gene3D         G3DSA:2.60.40.10no description                          T[8-35] 0.00023

InterPro       NULL           NULL
method         AccNumber      shortName                               location
HMMPanther     PTHR11915      FAMILY NOT NAMED                        T[9-35] 9.3e-09
HMMPanther     PTHR11915:SF24 SUBFAMILY NOT NAMED                     T[9-35] 9.3e-09

Sequence "WQ_CONTROL_1_94-F12-M13F_47_F12.ab1_1_ORF1" crc64 checksum: 47D26C20CC3882BD length: 267 aa.

InterPro       IPR000891      Pyruvate carboxyltransferase
Molecular Function: catalytic activity (GO:0003824)
method         AccNumber      shortName                               location
HMMPfam        PF00682        HMGL-like                               T[31-247] 3.7e-28
ProfileScan    PS50991        PYR_CT                                  T[1-260] 33.780

InterPro       IPR005930      Pyruvate carboxylase
Molecular Function: biotin carboxylase activity (GO:0004075), Molecular Function: pyruvate carboxylase activity (GO:0004736), Molecular Function: ATP binding (GO:0005524), Biological Process: gluconeogenesis (GO:0006094), Molecular Function: ligase activity (GO:0016874)
method         AccNumber      shortName                               location
HMMPanther     PTHR18866:SF10 PYRUVATE CARBOXYLASE                    T[8-267] 2.6e-172

InterPro       IPR013785      Aldolase-type TIM barrel
Molecular Function: catalytic activity (GO:0003824)
method         AccNumber      shortName                               location
Gene3D         G3DSA:3.20.20.70no description                          T[7-267] 7.4e-122

InterPro       NULL           NULL
method         AccNumber      shortName                               location
HMMPanther     PTHR18866      CARBOXYLASE:PYRUVATE/ACETYL-COA/PROPIONYL-COA CARBOXYLASET[8-267] 2.6e-172
Seg            seg            seg                                     ?[117-133] NA ?[213-227] NA
superfamily    SSF51569       Aldolase                                T[7-267] 4.8e-69

Sequence "WQ_CONTROL_2_21-E03-M13F_47_E03.ab1_3_ORF1" crc64 checksum: 0838F5FE6943F935 length: 227 aa.

InterPro       IPR000506      Acetohydroxy acid isomeroreductase C-terminal
Molecular Function: ketol-acid reductoisomerase activity (GO:0004455), Biological Process: branched-chain amino acid biosynthetic process (GO:0009082), Biological Process: oxidation-reduction process (GO:0055114)
method         AccNumber      shortName                               location
HMMPfam        PF01450        IlvC                                    T[121-227] 5.1e-29

InterPro       IPR008927      6-phosphogluconate dehydrogenase, C-terminal-like
Biological Process: oxidation-reduction process (GO:0055114)
method         AccNumber      shortName                               location
superfamily    SSF48179       6-phosphogluconate dehydrogenase C-terminal domain-likeT[108-227] 1.1e-30 T[7-105] 2.2e-20

InterPro       IPR013023      Acetohydroxy acid isomeroreductase
Biological Process: branched-chain amino acid biosynthetic process (GO:0009082), Molecular Function: oxidoreductase activity (GO:0016491), Biological Process: oxidation-reduction process (GO:0055114)
method         AccNumber      shortName                               location
HMMPanther     PTHR21371      FAMILY NOT NAMED                        T[121-227] 1.4e-32

InterPro       IPR013328      Dehydrogenase, multihelical
Molecular Function: oxidoreductase activity (GO:0016491), Molecular Function: oxidoreductase activity, acting on the CH-OH group of donors, NAD or NADP as acceptor (GO:0016616), Molecular Function: coenzyme binding (GO:0050662), Biological Process: oxidation-reduction process (GO:0055114)
method         AccNumber      shortName                               location
Gene3D         G3DSA:1.10.1040.10no description                          T[125-191] 5.1e-13

InterPro       IPR014359      Ketol-acid reductoisomerase, gammaproteobacteria
Molecular Function: ketol-acid reductoisomerase activity (GO:0004455), Biological Process: branched-chain amino acid biosynthetic process (GO:0009082), Molecular Function: NADP binding (GO:0050661), Biological Process: oxidation-reduction process (GO:0055114)
method         AccNumber      shortName                               location
HMMPanther     PTHR21371:SF2  KETOL-ACID REDUCTOISOMERASE             T[121-227] 1.4e-32

Sequence "WQ_CONTROL_1_27-C04-M13F_47_C04.ab1_3_ORF1" crc64 checksum: 9F053A55A2D9B72D length: 205 aa.

InterPro       IPR002076      GNS1/SUR4 membrane protein
Cellular Component: integral to membrane (GO:0016021)
method         AccNumber      shortName                               location
HMMPanther     PTHR11157      FATTY ACID ACYL TRANSFERASE-RELATED     T[8-177] 1.8e-87
HMMPfam        PF01151        ELO                                     T[8-180] 5e-55

InterPro       NULL           NULL
method         AccNumber      shortName                               location
SignalPHMM     SignalP-NN(euk)signal-peptide                          ?[1-32] NA
TMHMM          tmhmm          transmembrane_regions                   ?[14-34] NA ?[66-86] NA ?[123-143] NA ?[157-177] NA

Sequence "WQ_CONTROL_1_48-H06-M13F_47_H06.ab1_4_ORF1" crc64 checksum: B970190E83B5C458 length: 199 aa.

InterPro       IPR000215      Serpin family
Molecular Function: serine-type endopeptidase inhibitor activity (GO:0004867)
method         AccNumber      shortName                               location
HMMPanther     PTHR11461      SERINE PROTEASE INHIBITOR, SERPIN       T[8-190] 4.5e-63

InterPro       IPR023795      Protease inhibitor I4, serpin, conserved site
method         AccNumber      shortName                               location
PatternScan    PS00284        SERPIN                                  T[172-182] NA

InterPro       IPR023796      Serpin domain
method         AccNumber      shortName                               location
HMMPfam        PF00079        Serpin                                  T[9-193] 9.2e-54
HMMSmart       SM00093        SERine  Proteinase INhibitors           T[1-198] 9.3e-07
superfamily    SSF56574       Serpins                                 T[8-198] 5e-57

InterPro       NULL           NULL
method         AccNumber      shortName                               location
Gene3D         G3DSA:2.30.39.10no description                          T[175-193] 7.8e-32
Gene3D         G3DSA:3.30.497.10no description                          T[98-174] 2.5e-27

Sequence "WQ_CONTROL_6_01-A01-M13F_47_A01.ab1_1_ORF1" crc64 checksum: D70F188E886AFA73 length: 187 aa.

InterPro       IPR004161      Translation elongation factor EFTu/EF1A, domain 2
Molecular Function: GTP binding (GO:0005525)
method         AccNumber      shortName                               location
HMMPfam        PF03144        GTP_EFTU_D2                             T[139-181] 1.4e-05

InterPro       IPR009000      Translation elongation/initiation factor/Ribosomal, beta-barrel
method         AccNumber      shortName                               location
superfamily    SSF50447       Translation proteins                    T[89-186] 1.7e-28

InterPro       IPR027417      P-loop containing nucleoside triphosphate hydrolase
method         AccNumber      shortName                               location
superfamily    SSF52540       P-loop containing nucleoside triphosphate hydrolasesT[16-88] 8.4e-15

InterPro       NULL           NULL
method         AccNumber      shortName                               location
Gene3D         G3DSA:2.40.30.10no description                          T[86-186] 5.3e-38
Gene3D         G3DSA:3.90.1430.10no description                          T[2-73] 2.5e-21
HMMPanther     PTHR23115      TRANSLATION FACTOR                      T[20-187] 4.9e-55
HMMPanther     PTHR23115:SF4  EUKARYOTIC TRANSLATION ELONGATION FACTOR 2T[20-187] 4.9e-55

Sequence "WQ_CONTROL_2_15-G02-M13F_47_G02.ab1_1_ORF1" crc64 checksum: 2FF2B148E5FB4CBF length: 185 aa.

InterPro       IPR004045      Glutathione S-transferase, N-terminal
Molecular Function: protein binding (GO:0005515)
method         AccNumber      shortName                               location
ProfileScan    PS50404        GST_NTER                                T[24-102] 20.132

InterPro       IPR005442      Glutathione S-transferase, omega-class
Molecular Function: glutathione transferase activity (GO:0004364), Cellular Component: cytoplasm (GO:0005737), Biological Process: metabolic process (GO:0008152)
method         AccNumber      shortName                               location
FPrintScan     PR01625        GSTRNSFRASEO                            T[24-39] 9.5e-12 T[98-112] 9.5e-12 T[164-183] 9.5e-12

InterPro       IPR010987      Glutathione S-transferase, C-terminal-like
method         AccNumber      shortName                               location
Gene3D         G3DSA:1.20.1050.10no description                          T[116-179] 1.7e-09
superfamily    SSF47616       Glutathione S-transferase (GST), C-terminal domainT[96-178] 1.1e-08

InterPro       IPR012336      Thioredoxin-like fold
method         AccNumber      shortName                               location
Gene3D         G3DSA:3.40.30.10no description                          T[17-115] 4.3e-28
superfamily    SSF52833       Thioredoxin-like                        T[7-103] 1.2e-23

InterPro       IPR017933      Glutathione S-transferase/chloride channel, C-terminal
method         AccNumber      shortName                               location
ProfileScan    PS50405        GST_CTER                                T[107-185] 9.669

InterPro       NULL           NULL
method         AccNumber      shortName                               location
HMMPanther     PTHR11260      GLUTATHIONE S-TRANSFERASE, GST, SUPERFAMILY, GST DOMAIN CONTAININGT[15-178] 1.3e-34
HMMPanther     PTHR11260:SF14 GLUTATHIONE-S-TRANSFERASE OMEGA         T[15-178] 1.3e-34
HMMPfam        PF13417        GST_N_3                                 T[28-102] 1.7e-20

Sequence "WQ_CONTROL_3_92-D12-M13F_47_D12.ab1_4_ORF1" crc64 checksum: EC49CCE4620D1482 length: 179 aa.

InterPro       IPR000194      ATPase, F1/V1/A1 complex, alpha/beta subunit, nucleotide-binding domain
Molecular Function: ATP binding (GO:0005524)
method         AccNumber      shortName                               location
HMMPfam        PF00006        ATP-synt_ab                             T[24-172] 1.4e-29

InterPro       IPR027417      P-loop containing nucleoside triphosphate hydrolase
method         AccNumber      shortName                               location
superfamily    SSF52540       P-loop containing nucleoside triphosphate hydrolasesT[6-172] 4.8e-39

InterPro       NULL           NULL
method         AccNumber      shortName                               location
Gene3D         G3DSA:3.40.50.300no description                          T[5-172] 2.7e-58
HMMPanther     PTHR15184      ATP SYNTHASE                            T[8-172] 1.8e-108
HMMPanther     PTHR15184:SF11 V-TYPE ATP SYNTHASE BETA CHAIN          T[8-172] 1.8e-108

Sequence "CONTROL_High_Quality_EST.seq.Contig65_4_ORF1" crc64 checksum: D78DC1EDBF0972BD length: 156 aa.

InterPro       IPR000194      ATPase, F1/V1/A1 complex, alpha/beta subunit, nucleotide-binding domain
Molecular Function: ATP binding (GO:0005524)
method         AccNumber      shortName                               location
HMMPfam        PF00006        ATP-synt_ab                             T[9-149] 2.4e-37

InterPro       IPR003593      AAA+ ATPase domain
Molecular Function: nucleotide binding (GO:0000166), Molecular Function: nucleoside-triphosphatase activity (GO:0017111)
method         AccNumber      shortName                               location
HMMSmart       SM00382        ATPases associated with a variety of cellulaT[12-150] 0.0058

InterPro       IPR005722      ATPase, F1 complex, beta subunit
Biological Process: ATP synthesis coupled proton transport (GO:0015986), Cellular Component: proton-transporting ATP synthase complex, catalytic core F(1) (GO:0045261), Molecular Function: proton-transporting ATP synthase activity, rotational mechanism (GO:0046933)
method         AccNumber      shortName                               location
HMMPanther     PTHR15184:SF8  ATP SYNTHASE BETA SUBUNIT               T[9-149] 1.3e-113

InterPro       IPR027417      P-loop containing nucleoside triphosphate hydrolase
method         AccNumber      shortName                               location
superfamily    SSF52540       P-loop containing nucleoside triphosphate hydrolasesT[9-149] 2.7e-44

InterPro       NULL           NULL
method         AccNumber      shortName                               location
Gene3D         G3DSA:3.40.50.300no description                          T[9-149] 3.6e-56
HMMPanther     PTHR15184      ATP SYNTHASE                            T[9-149] 1.3e-113
Seg            seg            seg                                     ?[12-26] NA

Sequence "WQ_CONTROL_3_56-H07-M13F_47_H07.ab1_2_ORF1" crc64 checksum: 97175853BEDA5CA9 length: 151 aa.

InterPro       IPR002624      Deoxynucleoside kinase
Molecular Function: ATP binding (GO:0005524), Biological Process: nucleobase-containing compound metabolic process (GO:0006139), Molecular Function: phosphotransferase activity, alcohol group as acceptor (GO:0016773)
method         AccNumber      shortName                               location
HMMPanther     PTHR10513      DEOXYNUCLEOSIDE KINASE                  T[10-142] 5.9e-42
HMMPfam        PF01712        dNK                                     T[68-141] 2.7e-11

InterPro       IPR015828      NADH:ubiquinone oxidoreductase, 42kDa subunit
method         AccNumber      shortName                               location
HMMPanther     PTHR10513:SF2  NADH DEHYDROGENASE [UBIQUINONE] 1 ALPHA SUBCOMPLEX SUBUNIT 10, MITOCHONDRIALT[10-142] 5.9e-42

InterPro       IPR027417      P-loop containing nucleoside triphosphate hydrolase
method         AccNumber      shortName                               location
superfamily    SSF52540       P-loop containing nucleoside triphosphate hydrolasesT[14-148] 2.7e-15

InterPro       NULL           NULL
method         AccNumber      shortName                               location
Gene3D         G3DSA:3.40.50.300no description                          T[43-142] 2.5e-14

Sequence "WQ_CONTROL_3_29-E04-M13F_47_E04.ab1_2_ORF2" crc64 checksum: 1BC05D04DA6DBE4F length: 146 aa.

InterPro       IPR000504      RNA recognition motif domain
Molecular Function: nucleic acid binding (GO:0003676)
method         AccNumber      shortName                               location
HMMPfam        PF00076        RRM_1                                   T[67-129] 6.4e-21
HMMSmart       SM00360        RNA recognition motif                   T[66-139] 5.8e-22
ProfileScan    PS50102        RRM                                     T[65-143] 18.734

InterPro       IPR012677      Nucleotide-binding, alpha-beta plait
Molecular Function: nucleotide binding (GO:0000166)
method         AccNumber      shortName                               location
Gene3D         G3DSA:3.30.70.330no description                          T[48-129] 1e-24

InterPro       NULL           NULL
method         AccNumber      shortName                               location
HMMPanther     PTHR24011      FAMILY NOT NAMED                        T[66-139] 2.6e-25
HMMPanther     PTHR24011:SF45 SUBFAMILY NOT NAMED                     T[66-139] 2.6e-25
superfamily    SSF54928       RNA-binding domain, RBD                 T[28-140] 5.6e-22

Sequence "CONTROL_High_Quality_EST.seq.Contig14_5_ORF1" crc64 checksum: E54D95200A3C9F7B length: 142 aa.

InterPro       IPR004000      Actin-related protein
method         AccNumber      shortName                               location
HMMPanther     PTHR11937      ACTIN                                   T[8-135] 5.2e-107
HMMPfam        PF00022        Actin                                   T[11-135] 7.6e-39
HMMSmart       SM00268        Actin                                   T[1-142] 0.0011

InterPro       NULL           NULL
method         AccNumber      shortName                               location
Gene3D         G3DSA:3.30.420.40no description                          T[80-135] 2.7e-20
Gene3D         G3DSA:3.90.640.10no description                          T[8-79] 2.3e-41
HMMPanther     PTHR11937:SF93 SUBFAMILY NOT NAMED                     T[8-135] 5.2e-107
superfamily    SSF53067       Actin-like ATPase domain                T[8-135] 2.1e-47

Sequence "CONTROL_High_Quality_EST.seq.Contig70_4_ORF1" crc64 checksum: 80DF40C1DB4F71F9 length: 132 aa.

InterPro       IPR000210      BTB/POZ-like
Molecular Function: protein binding (GO:0005515)
method         AccNumber      shortName                               location
HMMSmart       SM00225        Broad-Complex, Tramtrack and Bric a bracT[1-89] 1.6e-09
ProfileScan    PS50097        BTB                                     T[1-59] 17.128

InterPro       IPR011333      BTB/POZ fold
method         AccNumber      shortName                               location
Gene3D         G3DSA:3.30.710.10no description                          T[6-78] 1.1e-17
superfamily    SSF54695       POZ domain                              T[8-79] 1.7e-14

InterPro       IPR013069      BTB/POZ
Molecular Function: protein binding (GO:0005515)
method         AccNumber      shortName                               location
HMMPfam        PF00651        BTB                                     T[6-79] 7.6e-19

InterPro       NULL           NULL
method         AccNumber      shortName                               location
HMMPanther     PTHR23110      BTB DOMAIN TRANSCRIPTION FACTOR         T[6-79] 2.3e-44
HMMPanther     PTHR23110:SF9  BTB PROTEIN-RELATED                     T[6-79] 2.3e-44

Sequence "CONTROL_High_Quality_EST.seq.Contig55_4_ORF1" crc64 checksum: 4269B5189E22BEBB length: 131 aa.

InterPro       IPR011492      DEAD box, Flavivirus
Molecular Function: ATP binding (GO:0005524), Molecular Function: ATP-dependent helicase activity (GO:0008026), Biological Process: viral genome replication (GO:0019079)
method         AccNumber      shortName                               location
HMMPfam        PF07652        Flavi_DEAD                              T[59-112] 1.6e-11

InterPro       NULL           NULL
method         AccNumber      shortName                               location
Gene3D         G3DSA:3.40.50.300no description                          T[63-120] 2.7e-08

Sequence "WQ_CONTROL_4_86-F11-M13F_47_F11.ab1_6_ORF1" crc64 checksum: 05E542CE08A43AA8 length: 119 aa.

InterPro       IPR001071      Cellular retinaldehyde binding/alpha-tocopherol transport
Molecular Function: transporter activity (GO:0005215), Cellular Component: intracellular (GO:0005622), Biological Process: transport (GO:0006810)
method         AccNumber      shortName                               location
FPrintScan     PR00180        CRETINALDHBP                            T[11-32] 1.5e-10 T[44-63] 1.5e-10 T[75-84] 1.5e-10

InterPro       IPR001251      CRAL-TRIO domain
method         AccNumber      shortName                               location
Gene3D         G3DSA:3.40.525.10no description                          T[8-111] 3.9e-20
HMMPfam        PF00650        CRAL_TRIO                               T[10-84] 1.8e-14
ProfileScan    PS50191        CRAL_TRIO                               T[1-89] 10.549
superfamily    SSF52087       CRAL/TRIO domain                        T[8-111] 1e-23

InterPro       NULL           NULL
method         AccNumber      shortName                               location
HMMPanther     PTHR10174      RETINALDEHYDE BINDING PROTEIN-RELATED   T[6-112] 3.8e-22

Sequence "CONTROL_High_Quality_EST.seq.Contig43_2_ORF2" crc64 checksum: DF052392EDDCA1BC length: 117 aa.

InterPro       IPR008417      B-cell receptor-associated 31-like
Cellular Component: endoplasmic reticulum (GO:0005783), Biological Process: intracellular protein transport (GO:0006886), Cellular Component: integral to membrane (GO:0016021)
method         AccNumber      shortName                               location
HMMPanther     PTHR12701      BCR-ASSOCIATED PROTEIN, BAP             T[65-107] 1.5e-14
HMMPfam        PF05529        Bap31                                   T[64-110] 4.1e-10

InterPro       NULL           NULL
method         AccNumber      shortName                               location
HMMPanther     PTHR12701:SF4  BCR-ASSOCIATED PROTEIN 31, BAP31        T[65-107] 1.5e-14
SignalPHMM     SignalP-NN(euk)signal-peptide                          ?[1-33] NA
TMHMM          tmhmm          transmembrane_regions                   ?[68-88] NA

Sequence "WQ_CONTROL_3_45-E06-M13F_47_E06.ab1_1_ORF1" crc64 checksum: F6579C9F03282CC9 length: 112 aa.

InterPro       IPR019344      Mitochondrial F1-F0 ATP synthase subunit F, predicted
method         AccNumber      shortName                               location
HMMPanther     PTHR13080      ATP SYNTHASE F CHAIN, MITOCHONDRIAL-RELATEDT[8-112] 1.3e-32
HMMPfam        PF10206        WRW                                     T[7-109] 1.4e-49

InterPro       NULL           NULL
method         AccNumber      shortName                               location
HMMPanther     PTHR13080:SF0  SUBFAMILY NOT NAMED                     T[8-112] 1.3e-32
TMHMM          tmhmm          transmembrane_regions                   ?[79-99] NA

Sequence "CONTROL_High_Quality_EST.seq.Contig80_3_ORF3" crc64 checksum: E609332E812C7935 length: 104 aa.

InterPro       IPR000626      Ubiquitin
Molecular Function: protein binding (GO:0005515)
method         AccNumber      shortName                               location
HMMPfam        PF00240        ubiquitin                               T[18-86] 3.6e-35
HMMSmart       SM00213        Ubiquitin homologues                    T[13-84] 1.2e-35

InterPro       IPR019954      Ubiquitin conserved site
method         AccNumber      shortName                               location
PatternScan    PS00299        UBIQUITIN_1                             T[39-64] NA

InterPro       IPR019955      Ubiquitin supergroup
method         AccNumber      shortName                               location
ProfileScan    PS50053        UBIQUITIN_2                             T[13-88] 30.713

InterPro       IPR019956      Ubiquitin subgroup
method         AccNumber      shortName                               location
FPrintScan     PR00348        UBIQUITIN                               T[23-43] 2.7e-39 T[44-64] 2.7e-39 T[65-86] 2.7e-39

InterPro       NULL           NULL
method         AccNumber      shortName                               location
Gene3D         G3DSA:3.10.20.90no description                          T[13-89] 1.8e-50
HMMPanther     PTHR10666      UBIQUITIN                               T[12-88] 3.5e-75
superfamily    SSF54236       Ubiquitin-like                          T[13-88] 4.5e-35

Sequence "WQ_CONTROL_2_56-H07-M13F_47_H07.ab1_3_ORF1" crc64 checksum: 37531A0D218548BA length: 102 aa.

InterPro       IPR013098      Immunoglobulin I-set
method         AccNumber      shortName                               location
HMMPfam        PF07679        I-set                                   T[31-96] 6.6e-07

InterPro       IPR013783      Immunoglobulin-like fold
method         AccNumber      shortName                               location
Gene3D         G3DSA:2.60.40.10no description                          T[20-95] 1.1e-10

InterPro       NULL           NULL
method         AccNumber      shortName                               location
superfamily    SSF48726       Immunoglobulin                          T[26-95] 3.6e-08

Sequence "WQ_CONTROL_2_37-E05-M13F_47_E05.ab1_6_ORF1" crc64 checksum: FC6A2E8D24F44658 length: 97 aa.

InterPro       IPR019137      Nck-associated protein 1
method         AccNumber      shortName                               location
HMMPfam        PF09735        Nckap1                                  T[7-92] 4.9e-15

InterPro       NULL           NULL
method         AccNumber      shortName                               location
HMMPanther     PTHR12093      FAMILY NOT NAMED                        T[8-92] 1.8e-25
HMMPanther     PTHR12093:SF3  SUBFAMILY NOT NAMED                     T[8-92] 1.8e-25
Seg            seg            seg                                     ?[41-53] NA

Sequence "WQ_CONTROL_5_03-C01-M13F_47_C01.ab1_1_ORF1" crc64 checksum: E2A5BDC0E2F315E0 length: 97 aa.

InterPro       NULL           NULL
method         AccNumber      shortName                               location
HMMPanther     PTHR23355      RIBONUCLEASE                            T[10-91] 1.7e-06
HMMPanther     PTHR23355:SF9  RIBONUCLEASE R                          T[10-91] 1.7e-06
Seg            seg            seg                                     ?[44-59] NA

Sequence "WQ_CONTROL_6_35-C05-M13F_47_C05.ab1_1_ORF1" crc64 checksum: EEA4A3B685E33CDA length: 90 aa.

InterPro       IPR000626      Ubiquitin
Molecular Function: protein binding (GO:0005515)
method         AccNumber      shortName                               location
HMMPfam        PF00240        ubiquitin                               T[7-53] 3.4e-23
HMMSmart       SM00213        Ubiquitin homologues                    T[1-51] 1.7e-07

InterPro       IPR019955      Ubiquitin supergroup
method         AccNumber      shortName                               location
ProfileScan    PS50053        UBIQUITIN_2                             T[6-55] 21.633

InterPro       IPR019956      Ubiquitin subgroup
method         AccNumber      shortName                               location
FPrintScan     PR00348        UBIQUITIN                               T[11-31] 2.4e-25 T[32-53] 2.4e-25

InterPro       NULL           NULL
method         AccNumber      shortName                               location
Gene3D         G3DSA:3.10.20.90no description                          T[7-56] 1.5e-30 T[57-83] 2.3e-15
HMMPanther     PTHR10666      UBIQUITIN                               T[8-83] 2.8e-70
superfamily    SSF54236       Ubiquitin-like                          T[6-55] 9.8e-21 T[56-84] 2.8e-07

Sequence "WQ_CONTROL_5_68-D09-M13F_47_D09.ab1_6_ORF1" crc64 checksum: E7DC33244DB3B90A length: 90 aa.

InterPro       IPR001395      Aldo/keto reductase
method         AccNumber      shortName                               location
HMMPanther     PTHR11732      ALDO/KETO REDUCTASE                     T[8-81] 1.4e-25

InterPro       IPR023210      NADP-dependent oxidoreductase domain
method         AccNumber      shortName                               location
Gene3D         G3DSA:3.20.20.100no description                          T[8-79] 3.8e-23
HMMPfam        PF00248        Aldo_ket_red                            T[9-79] 3.9e-16
superfamily    SSF51430       NAD(P)-linked oxidoreductase            T[9-85] 3.7e-18

InterPro       NULL           NULL
method         AccNumber      shortName                               location
HMMPanther     PTHR11732:SF34 ALDO-KETO REDUCTASE                     T[8-81] 1.4e-25

Sequence "WQ_CONTROL_4_12-D02-M13F_47_D02.ab1_6_ORF1" crc64 checksum: DC8A3ABC514FAD25 length: 83 aa.

InterPro       IPR005930      Pyruvate carboxylase
Molecular Function: biotin carboxylase activity (GO:0004075), Molecular Function: pyruvate carboxylase activity (GO:0004736), Molecular Function: ATP binding (GO:0005524), Biological Process: gluconeogenesis (GO:0006094), Molecular Function: ligase activity (GO:0016874)
method         AccNumber      shortName                               location
HMMPanther     PTHR18866:SF10 PYRUVATE CARBOXYLASE                    T[8-75] 8e-22

InterPro       IPR013785      Aldolase-type TIM barrel
Molecular Function: catalytic activity (GO:0003824)
method         AccNumber      shortName                               location
Gene3D         G3DSA:3.20.20.70no description                          T[37-76] 4.4e-13

InterPro       NULL           NULL
method         AccNumber      shortName                               location
HMMPanther     PTHR18866      CARBOXYLASE:PYRUVATE/ACETYL-COA/PROPIONYL-COA CARBOXYLASET[8-75] 8e-22

Sequence "WQ_CONTROL_3_61-E08-M13F_47_E08.ab1_6_ORF1" crc64 checksum: 10E20AEFC85CBF87 length: 82 aa.

InterPro       IPR001839      Transforming growth factor-beta, C-terminal
Molecular Function: growth factor activity (GO:0008083)
method         AccNumber      shortName                               location
HMMPfam        PF00019        TGF_beta                                T[20-74] 2.4e-16
HMMSmart       SM00204        Transforming growth  factor-beta (TGF-beta)T[22-79] 1.6e-07
ProfileScan    PS51362        TGF_BETA_2                              T[3-82] 18.659

InterPro       IPR002405      Inhibin, alpha subunit
Cellular Component: extracellular region (GO:0005576)
method         AccNumber      shortName                               location
FPrintScan     PR00669        INHIBINA                                T[22-39] 5.8e-05 T[39-56] 5.8e-05

InterPro       IPR015615      Transforming growth factor-beta-related
method         AccNumber      shortName                               location
HMMPanther     PTHR11848      TGF-BETA FAMILY                         T[29-74] 2e-26

InterPro       IPR017948      Transforming growth factor beta, conserved site
Molecular Function: growth factor activity (GO:0008083)
method         AccNumber      shortName                               location
PatternScan    PS00250        TGF_BETA_1                              T[40-55] NA

InterPro       NULL           NULL
method         AccNumber      shortName                               location
Gene3D         G3DSA:2.10.90.10no description                          T[19-74] 3.2e-17
HMMPanther     PTHR11848:SF71 GROWTH/DIFFERENTIATION FACTOR 2 PRECURSOR (GDF-2)(BONE MORPHOGENETIC PROTEIN 9)(T[29-74] 2e-26
superfamily    SSF57501       Cystine-knot cytokines                  T[19-74] 1.2e-13

Sequence "WQ_CONTROL_5_28-D04-M13F_47_D04.ab1_6_ORF1" crc64 checksum: BF6824E9A80992B9 length: 77 aa.

InterPro       IPR001849      Pleckstrin homology domain
Molecular Function: protein binding (GO:0005515), Molecular Function: phospholipid binding (GO:0005543)
method         AccNumber      shortName                               location
HMMPfam        PF00169        PH                                      T[8-43] 4.9e-06
ProfileScan    PS50003        PH_DOMAIN                               T[1-44] 9.624

InterPro       IPR011993      Pleckstrin homology-like domain
method         AccNumber      shortName                               location
Gene3D         G3DSA:2.30.29.30no description                          T[7-48] 2.7e-07

InterPro       NULL           NULL
method         AccNumber      shortName                               location
HMMPanther     PTHR10194      RAS GTPASE-ACTIVATING PROTEINS          T[8-69] 2.6e-22
HMMPanther     PTHR10194:SF55 RAS GTPASE ACTIVATING PROTEIN-RELATED   T[8-69] 2.6e-22
superfamily    SSF50729       PH domain-like                          T[8-60] 5.1e-07

Sequence "WQ_CONTROL_1_53-E07-M13F_47_E07.ab1_2_ORF1" crc64 checksum: 8AF06A6AE2951F02 length: 77 aa.

InterPro       IPR001163      Ribonucleoprotein LSM domain
method         AccNumber      shortName                               location
HMMPfam        PF01423        LSM                                     T[19-66] 2.7e-10

InterPro       IPR006649      Ribonucleoprotein LSM domain, eukaryotic/archaea-type
method         AccNumber      shortName                               location
HMMSmart       SM00651        snRNP Sm proteins                       T[18-71] 0.0025

InterPro       IPR010920      Like-Sm (LSM) domain
method         AccNumber      shortName                               location
superfamily    SSF50182       Sm-like ribonucleoproteins              T[10-66] 1.2e-11

InterPro       IPR027078      Small nuclear ribonucleoprotein E
Biological Process: mRNA splicing, via spliceosome (GO:0000398), Cellular Component: spliceosomal complex (GO:0005681)
method         AccNumber      shortName                               location
HMMPanther     PTHR11193      SMALL NUCLEAR RIBONUCLEOPROTEIN E       T[6-70] 1.9e-35

InterPro       NULL           NULL
method         AccNumber      shortName                               location
Gene3D         G3DSA:2.30.30.100no description                          T[8-66] 2.6e-12
HMMPanther     PTHR11193:SF0  SMALL NUCLEAR RIBONUCLEOPROTEIN E       T[6-70] 1.9e-35
Seg            seg            seg                                     ?[71-77] NA

Sequence "WQ_CONTROL_4_66-B09-M13F_47_B09.ab1_1_ORF1" crc64 checksum: 5E3F0922C6C992D7 length: 75 aa.

InterPro       IPR002041      Ran GTPase
Molecular Function: GTPase activity (GO:0003924), Molecular Function: GTP binding (GO:0005525), Biological Process: GTP catabolic process (GO:0006184), Biological Process: intracellular protein transport (GO:0006886), Biological Process: nucleocytoplasmic transport (GO:0006913), Biological Process: signal transduction (GO:0007165)
method         AccNumber      shortName                               location
FPrintScan     PR00627        GTPRANTC4                               T[2-20] 2.3e-18 T[40-62] 2.3e-18

InterPro       NULL           NULL
method         AccNumber      shortName                               location
Gene3D         G3DSA:3.40.50.300no description                          T[10-58] 6.8e-05
HMMPanther     PTHR24071      FAMILY NOT NAMED                        T[9-68] 1.1e-44

Sequence "WQ_CONTROL_1_35-C05-M13F_47_C05.ab1_5_ORF1" crc64 checksum: 96291F8A1B604FE2 length: 69 aa.

InterPro       IPR001564      Nucleoside diphosphate kinase
Molecular Function: nucleoside diphosphate kinase activity (GO:0004550), Molecular Function: ATP binding (GO:0005524), Biological Process: nucleoside diphosphate phosphorylation (GO:0006165), Biological Process: GTP biosynthetic process (GO:0006183), Biological Process: UTP biosynthetic process (GO:0006228), Biological Process: CTP biosynthetic process (GO:0006241)
method         AccNumber      shortName                               location
FPrintScan     PR01243        NUCDPKINASE                             T[16-35] 2.1e-17 T[36-53] 2.1e-17 T[57-69] 2.1e-17
Gene3D         G3DSA:3.30.70.141no description                          T[8-65] 1.3e-19
HMMPanther     PTHR11349      NUCLEOSIDE DIPHOSPHATE KINASE           T[8-61] 2.5e-27
HMMPfam        PF00334        NDK                                     T[8-65] 9.6e-17
HMMSmart       SM00562        no description                          T[3-69] 0.00018
superfamily    SSF54919       Nucleoside diphosphate kinase, NDK      T[8-65] 3.9e-15

Sequence "CONTROL_High_Quality_EST.seq.Contig59_2_ORF1" crc64 checksum: 1BE938647B3F446F length: 68 aa.

InterPro       IPR004160      Translation elongation factor EFTu/EF1A, C-terminal
Molecular Function: GTP binding (GO:0005525)
method         AccNumber      shortName                               location
HMMPfam        PF03143        GTP_EFTU_D3                             T[8-49] 2.4e-10

InterPro       IPR009001      Translation elongation factor EF1A/initiation factor IF2gamma, C-terminal
method         AccNumber      shortName                               location
superfamily    SSF50465       EF-Tu/eEF-1alpha/eIF2-gamma C-terminal domainT[8-51] 7.7e-13

InterPro       NULL           NULL
method         AccNumber      shortName                               location
Gene3D         G3DSA:2.40.30.10no description                          T[7-49] 8.4e-18
HMMPanther     PTHR16868      FAMILY NOT NAMED                        T[8-61] 3.8e-22
HMMPanther     PTHR16868:SF5  SUBFAMILY NOT NAMED                     T[8-61] 3.8e-22

Sequence "CONTROL_High_Quality_EST.seq.Contig11_1_ORF1" crc64 checksum: 72169E0243C436DF length: 63 aa.

InterPro       IPR011042      Six-bladed beta-propeller, TolB-like
method         AccNumber      shortName                               location
Gene3D         G3DSA:2.120.10.30no description                          T[9-56] 3.3e-07

Sequence "CONTROL_High_Quality_EST.seq.Contig2_4_ORF1" crc64 checksum: 2E2DAC7A16710F68 length: 63 aa.

InterPro       IPR002672      Ribosomal protein L28e
Molecular Function: structural constituent of ribosome (GO:0003735), Cellular Component: intracellular (GO:0005622), Cellular Component: ribosome (GO:0005840), Biological Process: translation (GO:0006412)
method         AccNumber      shortName                               location
HMMPanther     PTHR10544      60S RIBOSOMAL PROTEIN L28               T[6-63] 1.8e-10

InterPro       NULL           NULL
method         AccNumber      shortName                               location
HMMPanther     PTHR10544:SF0  60S RIBOSOMAL PROTEIN L28               T[6-63] 1.8e-10
HMMPfam        PF01778        Ribosomal_L28e                          T[7-61] 9.6e-12

Sequence "WQ_CONTROL_4_41-A06-M13F_47_A06.ab1_1_ORF4" crc64 checksum: 0F09426E7F7ED8F2 length: 59 aa.

InterPro       IPR004403      Peptide chain release factor eRF1/aRF1
Cellular Component: cytoplasm (GO:0005737), Biological Process: translational termination (GO:0006415), Molecular Function: translation release factor activity, codon specific (GO:0016149)
method         AccNumber      shortName                               location
HMMPanther     PTHR10113      PEPTIDE CHAIN RELEASE FACTOR SUBUNIT 1  T[19-51] 7.9e-08

InterPro       NULL           NULL
method         AccNumber      shortName                               location
Seg            seg            seg                                     ?[7-21] NA
SignalPHMM     SignalP-NN(euk)signal-peptide                          ?[1-15] NA

Sequence "WQ_CONTROL_2_02-B01-M13F_47_B01.ab1_3_ORF1" crc64 checksum: AA5CA4F3997ACC91 length: 59 aa.

InterPro       IPR001424      Superoxide dismutase, copper/zinc binding domain
Biological Process: superoxide metabolic process (GO:0006801), Molecular Function: metal ion binding (GO:0046872), Biological Process: oxidation-reduction process (GO:0055114)
method         AccNumber      shortName                               location
Gene3D         G3DSA:2.60.40.200no description                          T[4-30] 3.4e-05
superfamily    SSF49329       Cu,Zn superoxide dismutase-like         T[8-31] 8.8e-06

InterPro       IPR018152      Superoxide dismutase, copper/zinc, binding site
Molecular Function: superoxide dismutase activity (GO:0004784), Biological Process: oxidation-reduction process (GO:0055114)
method         AccNumber      shortName                               location
PatternScan    PS00332        SOD_CU_ZN_2                             T[17-28] NA

InterPro       IPR024134      Superoxide dismutase (Cu/Zn) / chaperones
Biological Process: superoxide metabolic process (GO:0006801), Biological Process: oxidation-reduction process (GO:0055114)
method         AccNumber      shortName                               location
HMMPanther     PTHR10003      SUPEROXIDE DISMUTASE [CU-ZN]-RELATED    T[7-39] 6.3e-10

Sequence "WQ_CONTROL_4_80-H10-M13F_47_H10.ab1_6_ORF1" crc64 checksum: 4C589827C303C60A length: 55 aa.

InterPro       IPR011545      DNA/RNA helicase, DEAD/DEAH box type, N-terminal
Molecular Function: nucleic acid binding (GO:0003676), Molecular Function: ATP binding (GO:0005524), Molecular Function: ATP-dependent helicase activity (GO:0008026)
method         AccNumber      shortName                               location
HMMPfam        PF00270        DEAD                                    T[7-41] 5.2e-07

InterPro       IPR027417      P-loop containing nucleoside triphosphate hydrolase
method         AccNumber      shortName                               location
superfamily    SSF52540       P-loop containing nucleoside triphosphate hydrolasesT[7-49] 5.7e-07

InterPro       NULL           NULL
method         AccNumber      shortName                               location
Gene3D         G3DSA:3.40.50.300no description                          T[7-48] 1.3e-10
HMMPanther     PTHR24031      FAMILY NOT NAMED                        T[7-49] 1e-18
HMMPanther     PTHR24031:SF1  SUBFAMILY NOT NAMED                     T[7-49] 1e-18

Sequence "CONTROL_High_Quality_EST.seq.Contig44_6_ORF1" crc64 checksum: 001746BCE7551F50 length: 53 aa.

InterPro       NULL           NULL
method         AccNumber      shortName                               location
Gene3D         G3DSA:3.40.50.300no description                          T[8-47] 4.4e-05
HMMPanther     PTHR24031      FAMILY NOT NAMED                        T[8-45] 8.7e-16
HMMPanther     PTHR24031:SF84 SUBFAMILY NOT NAMED                     T[8-45] 8.7e-16

Sequence "WQ_CONTROL_5_12-D02-M13F_47_D02.ab1_6_ORF1" crc64 checksum: 6116810F7DC485B2 length: 53 aa.

InterPro       IPR001715      Calponin homology domain
Molecular Function: protein binding (GO:0005515)
method         AccNumber      shortName                               location
Gene3D         G3DSA:1.10.418.10no description                          T[8-46] 1e-07
superfamily    SSF47576       Calponin-homology domain, CH-domain     T[4-46] 2.6e-07

InterPro       IPR026921      Alpha-actinin
Biological Process: actin filament bundle assembly (GO:0051017), Biological Process: actin crosslink formation (GO:0051764)
method         AccNumber      shortName                               location
HMMPanther     PTHR11915:SF47 SUBFAMILY NOT NAMED                     T[8-46] 5.4e-15

InterPro       NULL           NULL
method         AccNumber      shortName                               location
HMMPanther     PTHR11915      FAMILY NOT NAMED                        T[8-46] 5.4e-15

Sequence "WQ_CONTROL_3_86-F11-M13F_47_F11.ab1_2_ORF1" crc64 checksum: 440BB525698A582A length: 43 aa.

InterPro       IPR012265      Protein-tyrosine phosphatase, non-receptor type-1/2
Molecular Function: protein tyrosine phosphatase activity (GO:0004725), Biological Process: protein dephosphorylation (GO:0006470)
method         AccNumber      shortName                               location
HMMPanther     PTHR19134:SF57 PROTEIN TYROSINE PHOSPHATASE, NON-RECEPTOR TYPE NT1T[8-37] 2.2e-05

InterPro       NULL           NULL
method         AccNumber      shortName                               location
HMMPanther     PTHR19134      PROTEIN-TYROSINE PHOSPHATASE            T[8-37] 2.2e-05

Sequence "WQ_CONTROL_3_38-F05-M13F_47_F05.ab1_2_ORF3" crc64 checksum: 22452C1E4E7F6817 length: 40 aa.

InterPro       NULL           NULL
method         AccNumber      shortName                               location
Coil           coil           coiled-coil                             ?[11-32] NA

Sequence "WQ_CONTROL_1_83-C11-M13F_47_C11.ab1_4_ORF1" crc64 checksum: 7681DE700278D53D length: 253 aa.

InterPro       IPR000219      Dbl homology (DH) domain
Molecular Function: Rho guanyl-nucleotide exchange factor activity (GO:0005089), Cellular Component: intracellular (GO:0005622), Biological Process: regulation of Rho protein signal transduction (GO:0035023)
method         AccNumber      shortName                               location
Gene3D         G3DSA:1.20.900.10no description                          T[115-242] 2.4e-30
HMMPfam        PF00621        RhoGEF                                  T[124-245] 2.6e-17
ProfileScan    PS50010        DH_2                                    T[120-253] 18.981
superfamily    SSF48065       DBL homology domain (DH-domain)         T[118-244] 2.4e-24

InterPro       NULL           NULL
method         AccNumber      shortName                               location
HMMPanther     PTHR22826      RHO GUANINE EXCHANGE FACTOR-RELATED     T[31-246] 4.2e-61
HMMPanther     PTHR22826:SF48 TRIPLE FUNCTIONAL DOMAIN PROTEIN (PTPRF INTERACTING PROTEIN)T[31-246] 4.2e-61
Seg            seg            seg                                     ?[35-46] NA ?[72-92] NA

Sequence "WQ_CONTROL_4_22-F03-M13F_47_F03.ab1_2_ORF1" crc64 checksum: 3D65D8E4A1EE9308 length: 227 aa.

InterPro       IPR006043      Xanthine/uracil/vitamin C permease
Molecular Function: transporter activity (GO:0005215), Biological Process: transport (GO:0006810), Cellular Component: membrane (GO:0016020), Biological Process: transmembrane transport (GO:0055085)
method         AccNumber      shortName                               location
HMMPanther     PTHR11119      XANTHINE-URACIL / VITAMIN C PERMEASE FAMILY MEMBERT[7-221] 9.9e-119
HMMPfam        PF00860        Xan_ur_permease                         T[9-167] 2.1e-38

InterPro       NULL           NULL
method         AccNumber      shortName                               location
HMMPanther     PTHR11119:SF8  SODIUM-DEPENDENT VITAMIN C TRANSPORTER  T[7-221] 9.9e-119
SignalPHMM     SignalP-NN(euk)signal-peptide                          ?[1-23] NA
TMHMM          tmhmm          transmembrane_regions                   ?[10-32] NA ?[46-66] NA ?[96-116] NA ?[120-140] NA ?[150-170] NA ?[184-204] NA

Sequence "WQ_CONTROL_4_60-D08-M13F_47_D08.ab1_6_ORF1" crc64 checksum: AC7DE3554A00FF2D length: 219 aa.

InterPro       IPR008146      Glutamine synthetase, catalytic domain
Molecular Function: glutamate-ammonia ligase activity (GO:0004356), Biological Process: nitrogen compound metabolic process (GO:0006807)
method         AccNumber      shortName                               location
HMMPfam        PF00120        Gln-synt_C                              T[7-215] 2.1e-55

InterPro       IPR014746      Glutamine synthetase/guanido kinase, catalytic domain
Molecular Function: catalytic activity (GO:0003824)
method         AccNumber      shortName                               location
Gene3D         G3DSA:3.30.590.10no description                          T[5-215] 5.2e-54

InterPro       IPR027303      Glutamine synthetase, glycine-rich site
method         AccNumber      shortName                               location
PatternScan    PS00181        GLNA_ATP                                T[99-115] NA

InterPro       NULL           NULL
method         AccNumber      shortName                               location
HMMPanther     PTHR20852      GLUTAMINE SYNTHETASE                    T[8-219] 2.5e-132
HMMPanther     PTHR20852:SF14 GLUTAMINE SYNTHETASE (GLUTAMATE--AMMONIA LIGASE) (GS)T[8-219] 2.5e-132
superfamily    SSF55931       Glutamine synthetase/guanido kinase     T[7-219] 2e-59

Sequence "WQ_CONTROL_4_93-E12-M13F_47_E12.ab1_6_ORF1" crc64 checksum: 163A838D83F6E73B length: 200 aa.

InterPro       IPR000533      Tropomyosin
method         AccNumber      shortName                               location
FPrintScan     PR00194        TROPOMYOSIN                             T[64-81] 4.8e-35 T[100-120] 4.8e-35 T[125-153] 4.8e-35 T[155-178] 4.8e-35
HMMPfam        PF00261        Tropomyosin                             T[28-197] 1.5e-59

InterPro       NULL           NULL
method         AccNumber      shortName                               location
Coil           coil           coiled-coil                             ?[16-191] NA
Gene3D         G3DSA:1.20.5.340no description                          T[8-55] 6.1e-07 T[56-103] 1e-13
HMMPanther     PTHR19269      TROPOMYOSIN                             T[8-197] 2.5e-102
HMMPanther     PTHR19269:SF11 TROPOMYOSIN INVERTEBRATE                T[8-197] 2.5e-102
Seg            seg            seg                                     ?[86-100] NA

Sequence "WQ_CONTROL_5_48-H06-M13F_47_H06.ab1_3_ORF1" crc64 checksum: F2F6DD1F41AA85B2 length: 186 aa.

InterPro       IPR002133      S-adenosylmethionine synthetase
Molecular Function: methionine adenosyltransferase activity (GO:0004478), Molecular Function: ATP binding (GO:0005524), Biological Process: S-adenosylmethionine biosynthetic process (GO:0006556)
method         AccNumber      shortName                               location
HMMPanther     PTHR11964      S-ADENOSYLMETHIONINE SYNTHETASE         T[7-182] 2.9e-131

InterPro       IPR022629      S-adenosylmethionine synthetase, central domain
Molecular Function: methionine adenosyltransferase activity (GO:0004478), Biological Process: S-adenosylmethionine biosynthetic process (GO:0006556)
method         AccNumber      shortName                               location
HMMPfam        PF02772        S-AdoMet_synt_M                         T[7-120] 9.3e-41

InterPro       IPR022630      S-adenosylmethionine synthetase, C-terminal
Molecular Function: methionine adenosyltransferase activity (GO:0004478), Biological Process: S-adenosylmethionine biosynthetic process (GO:0006556)
method         AccNumber      shortName                               location
HMMPfam        PF02773        S-AdoMet_synt_C                         T[122-182] 6.7e-31

InterPro       IPR022636      S-adenosylmethionine synthetase superfamily
Molecular Function: methionine adenosyltransferase activity (GO:0004478), Biological Process: S-adenosylmethionine biosynthetic process (GO:0006556)
method         AccNumber      shortName                               location
superfamily    SSF55973       S-adenosylmethionine synthetase         T[7-121] 1.7e-40 T[122-182] 2.9e-32

InterPro       NULL           NULL
method         AccNumber      shortName                               location
Gene3D         G3DSA:3.30.300.10no description                          T[13-122] 3.9e-43 T[133-182] 4.9e-24
HMMPanther     PTHR11964:SF0  SUBFAMILY NOT NAMED                     T[7-182] 2.9e-131
Seg            seg            seg                                     ?[142-154] NA

Sequence "WQ_CONTROL_2_05-E01-M13F_47_E01.ab1_2_ORF4" crc64 checksum: 3A91578E77984E0E length: 185 aa.

InterPro       IPR006594      LisH dimerisation motif
Molecular Function: protein binding (GO:0005515)
method         AccNumber      shortName                               location
ProfileScan    PS50896        LISH                                    T[121-153] 8.826

InterPro       NULL           NULL
method         AccNumber      shortName                               location
HMMPanther     PTHR12170      MACROPHAGE ERYTHROBLAST ATTACHER-RELATEDT[13-175] 1.8e-27
HMMPanther     PTHR12170:SF3  SPORULATION PROTEIN RMD5-RELATED (GLUCOSE-INDUCED DEGRADATION PROTEIN 2)T[13-175] 1.8e-27

Sequence "WQ_CONTROL_3_68-D09-M13F_47_D09.ab1_1_ORF1" crc64 checksum: 628C63F1FF8339B7 length: 179 aa.

InterPro       IPR004100      ATPase, alpha/beta subunit, N-terminal
Biological Process: proton transport (GO:0015992), Biological Process: ATP metabolic process (GO:0046034)
method         AccNumber      shortName                               location
HMMPfam        PF02874        ATP-synt_ab_N                           T[66-132] 4.5e-20
superfamily    SSF50615       N-terminal domain of alpha and beta subunits of F1 ATP synthaseT[49-134] 4.6e-31

InterPro       IPR023366      ATPase, F1/A1 complex, alpha subunit, N-terminal
method         AccNumber      shortName                               location
Gene3D         G3DSA:2.40.30.20no description                          T[43-132] 1.8e-41

InterPro       IPR027417      P-loop containing nucleoside triphosphate hydrolase
method         AccNumber      shortName                               location
superfamily    SSF52540       P-loop containing nucleoside triphosphate hydrolasesT[135-172] 9.8e-07

InterPro       NULL           NULL
method         AccNumber      shortName                               location
Gene3D         G3DSA:3.40.50.300no description                          T[134-170] 4.6e-06
HMMPanther     PTHR15184      ATP SYNTHASE                            T[39-175] 1.4e-83
HMMPanther     PTHR15184:SF16 ATP SYNTHASE ALPHA CHAIN, MITOCHONDRIAL PRECURSOR (EC 3.6.3.14).  SOURCE:UNIPROTT[39-175] 1.4e-83

Sequence "WQ_CONTROL_2_74-B10-M13F_47_B10.ab1_3_ORF1" crc64 checksum: 54EF66BC7007A929 length: 156 aa.

InterPro       IPR001223      Glycoside hydrolase, family 18, catalytic domain
Molecular Function: hydrolase activity, hydrolyzing O-glycosyl compounds (GO:0004553), Biological Process: carbohydrate metabolic process (GO:0005975)
method         AccNumber      shortName                               location
HMMPfam        PF00704        Glyco_hydro_18                          T[18-151] 1e-23

InterPro       IPR013781      Glycoside hydrolase, catalytic domain
Molecular Function: catalytic activity (GO:0003824), Biological Process: carbohydrate metabolic process (GO:0005975)
method         AccNumber      shortName                               location
Gene3D         G3DSA:3.20.20.80no description                          T[13-150] 2.6e-28

InterPro       IPR015520      Imaginal disc growth factor
method         AccNumber      shortName                               location
HMMPanther     PTHR11177:SF25 IMAGINAL DISC GROWTH FACTOR             T[7-151] 6.5e-28

InterPro       IPR017853      Glycoside hydrolase, superfamily
method         AccNumber      shortName                               location
superfamily    SSF51445       (Trans)glycosidases                     T[18-150] 2.2e-25

InterPro       NULL           NULL
method         AccNumber      shortName                               location
HMMPanther     PTHR11177      CHITINASE                               T[7-151] 6.5e-28
SignalPHMM     SignalP-NN(euk)signal-peptide                          ?[1-16] NA

Sequence "WQ_CONTROL_6_04-D01-M13F_47_D01.ab1_4_ORF1" crc64 checksum: 5FAE97A0A7C779B6 length: 154 aa.

InterPro       IPR012988      Ribosomal protein L30, N-terminal
method         AccNumber      shortName                               location
HMMPfam        PF08079        Ribosomal_L30_N                         T[7-70] 8.7e-21

InterPro       IPR016082      Ribosomal protein L30, ferredoxin-like fold domain
method         AccNumber      shortName                               location
Gene3D         G3DSA:3.30.1390.20no description                          T[73-128] 1.7e-16
HMMPfam        PF00327        Ribosomal_L30                           T[72-123] 5.5e-20
superfamily    SSF55129       Ribosomal protein L30p/L7e              T[72-147] 2.8e-26

InterPro       NULL           NULL
method         AccNumber      shortName                               location
Coil           coil           coiled-coil                             ?[13-34] NA
HMMPanther     PTHR11524      60S RIBOSOMAL PROTEIN L7                T[6-147] 5.3e-74
Seg            seg            seg                                     ?[21-36] NA

Sequence "WQ_CONTROL_1_22-F03-M13F_47_F03.ab1_6_ORF1" crc64 checksum: AADD1284E5DD3052 length: 145 aa.

InterPro       IPR001680      WD40 repeat
Molecular Function: protein binding (GO:0005515)
method         AccNumber      shortName                               location
HMMPfam        PF00400        WD40                                    T[21-59] 1.6e-11 T[77-103] 0.00051 T[112-145] 2.8e-06
HMMSmart       SM00320        WD40 repeats                            T[20-59] 2.1e-09 T[62-103] 0.00056 T[106-145] 5.1e-05
ProfileScan    PS50082        WD_REPEATS_2                            T[27-68] 13.215 T[78-103] 8.704 T[113-145] 14.686

InterPro       IPR015943      WD40/YVTN repeat-like-containing domain
Molecular Function: protein binding (GO:0005515)
method         AccNumber      shortName                               location
Gene3D         G3DSA:2.130.10.10no description                          T[8-145] 5.3e-38

InterPro       IPR017986      WD40-repeat-containing domain
Molecular Function: protein binding (GO:0005515)
method         AccNumber      shortName                               location
ProfileScan    PS50294        WD_REPEATS_REGION                       T[1-145] 30.769
superfamily    SSF50978       WD40 repeat-like                        T[7-145] 4.7e-36

InterPro       IPR019775      WD40 repeat, conserved site
method         AccNumber      shortName                               location
PatternScan    PS00678        WD_REPEATS_1                            T[90-104] NA

InterPro       NULL           NULL
method         AccNumber      shortName                               location
HMMPanther     PTHR19850      GUANINE NUCLEOTIDE-BINDING PROTEIN BETA (G PROTEIN BETA)T[7-145] 9.8e-118

Sequence "CONTROL_High_Quality_EST.seq.Contig73_6_ORF1" crc64 checksum: 8B4FF6006EF69598 length: 138 aa.

InterPro       IPR000504      RNA recognition motif domain
Molecular Function: nucleic acid binding (GO:0003676)
method         AccNumber      shortName                               location
HMMPfam        PF00076        RRM_1                                   T[8-40] 2e-07
ProfileScan    PS50102        RRM                                     T[1-47] 10.787

InterPro       IPR012677      Nucleotide-binding, alpha-beta plait
Molecular Function: nucleotide binding (GO:0000166)
method         AccNumber      shortName                               location
Gene3D         G3DSA:3.30.70.330no description                          T[8-52] 3.3e-14

InterPro       NULL           NULL
method         AccNumber      shortName                               location
HMMPanther     PTHR24011      FAMILY NOT NAMED                        T[8-130] 8.2e-50
HMMPanther     PTHR24011:SF45 SUBFAMILY NOT NAMED                     T[8-130] 8.2e-50
Seg            seg            seg                                     ?[117-126] NA
superfamily    SSF54928       RNA-binding domain, RBD                 T[8-56] 1.4e-11

Sequence "WQ_CONTROL_5_72-H09-M13F_47_H09.ab1_6_ORF1" crc64 checksum: AB8C20D39BC1F071 length: 136 aa.

InterPro       IPR015876      Fatty acid desaturase, type 1, core
Molecular Function: oxidoreductase activity, acting on paired donors, with oxidation of a pair of donors resulting in the reduction of molecular oxygen to two molecules of water (GO:0016717), Biological Process: oxidation-reduction process (GO:0055114)
method         AccNumber      shortName                               location
FPrintScan     PR00075        FACDDSATRASE                            T[62-82] 1.2e-09 T[111-131] 1.2e-09

InterPro       NULL           NULL
method         AccNumber      shortName                               location
HMMPanther     PTHR11351      ACYL-COA DESATURASE                     T[39-129] 1.6e-21
HMMPanther     PTHR11351:SF14 ACYL-COA DESATURASE (STEAROYL-COA DESATURASE) (FATTY ACID DESATURASE) (DELTA(9)-DESATURASE)T[39-129] 1.6e-21
TMHMM          tmhmm          transmembrane_regions                   ?[65-83] NA ?[93-115] NA

Sequence "WQ_CONTROL_3_38-F05-M13F_47_F05.ab1_1_ORF1" crc64 checksum: 6AA0CF62625274CD length: 128 aa.

InterPro       IPR002928      Myosin tail
Molecular Function: motor activity (GO:0003774), Cellular Component: myosin complex (GO:0016459)
method         AccNumber      shortName                               location
HMMPfam        PF01576        Myosin_tail_1                           T[7-126] 1.8e-43

InterPro       NULL           NULL
method         AccNumber      shortName                               location
Coil           coil           coiled-coil                             ?[31-80] NA ?[81-123] NA
Gene3D         G3DSA:1.20.58.90no description                          T[57-125] 9e-05
HMMPanther     PTHR13140      MYOSIN                                  T[7-126] 5.5e-51
HMMPanther     PTHR13140:SF106PREDICTED: SIMILAR TO MYOSIN, HEAVY POLYPEPTIDE 10, NON-MUSCLET[7-126] 5.5e-51

Sequence "WQ_CONTROL_2_49-A07-M13F_47_A07.ab1_1_ORF1" crc64 checksum: 32935D197FDA7014 length: 120 aa.

InterPro       IPR000597      Ribosomal protein L3
Molecular Function: structural constituent of ribosome (GO:0003735), Cellular Component: intracellular (GO:0005622), Cellular Component: ribosome (GO:0005840), Biological Process: translation (GO:0006412)
method         AccNumber      shortName                               location
HMMPfam        PF00297        Ribosomal_L3                            T[8-114] 4.8e-29

InterPro       IPR009000      Translation elongation/initiation factor/Ribosomal, beta-barrel
method         AccNumber      shortName                               location
superfamily    SSF50447       Translation proteins                    T[7-113] 2.5e-16

InterPro       NULL           NULL
method         AccNumber      shortName                               location
Gene3D         G3DSA:3.30.1430.10no description                          T[7-114] 1.3e-35
HMMPanther     PTHR11363      60S RIBOSOMAL PROTEIN L3-RELATED        T[9-113] 9.3e-67

Sequence "CONTROL_High_Quality_EST.seq.Contig52_2_ORF1" crc64 checksum: 33CB74A8007A2B3F length: 118 aa.

InterPro       IPR006137      NADH:ubiquinone oxidoreductase-like, 20kDa subunit
Molecular Function: NADH dehydrogenase (ubiquinone) activity (GO:0008137), Molecular Function: quinone binding (GO:0048038), Molecular Function: 4 iron, 4 sulfur cluster binding (GO:0051539), Biological Process: oxidation-reduction process (GO:0055114)
method         AccNumber      shortName                               location
Gene3D         G3DSA:3.40.50.700no description                          T[10-112] 3.2e-23
HMMPfam        PF01058        Oxidored_q6                             T[15-112] 8e-19

InterPro       IPR006138      NADH-ubiquinone oxidoreductase, 20 Kd subunit
Molecular Function: NADH dehydrogenase (ubiquinone) activity (GO:0008137), Molecular Function: quinone binding (GO:0048038), Molecular Function: 4 iron, 4 sulfur cluster binding (GO:0051539), Biological Process: oxidation-reduction process (GO:0055114)
method         AccNumber      shortName                               location
HMMTigr        TIGR01957      nuoB_fam: NADH-quinone oxidoreductase, B subunitT[7-112] 1.6e-55
PatternScan    PS01150        COMPLEX1_20K                            T[95-111] NA

InterPro       IPR014406      [NiFe]-hydrogenase-3-type complex, small subunit/NADH:quinone oxidoreductase, subunit NuoB
Molecular Function: oxidoreductase activity, acting on NAD(P)H (GO:0016651), Molecular Function: 4 iron, 4 sulfur cluster binding (GO:0051539), Biological Process: oxidation-reduction process (GO:0055114)
method         AccNumber      shortName                               location
HMMPanther     PTHR11995      NADH DEHYDROGENASE                      T[7-111] 7.6e-71

InterPro       NULL           NULL
method         AccNumber      shortName                               location
HMMPanther     PTHR11995:SF2  NADH-PLASTOQUINONE OXIDOREDUCTASE       T[7-111] 7.6e-71
superfamily    SSF56770       HydA/Nqo6-like                          T[7-112] 9.8e-46

Sequence "WQ_CONTROL_2_24-H03-M13F_47_H03.ab1_1_ORF1" crc64 checksum: 69FD3585F4D125C0 length: 109 aa.

InterPro       IPR016038      Thiolase-like, subgroup
Molecular Function: catalytic activity (GO:0003824), Biological Process: metabolic process (GO:0008152)
method         AccNumber      shortName                               location
Gene3D         G3DSA:3.40.47.10no description                          T[28-102] 3.7e-09

InterPro       IPR016039      Thiolase-like
Molecular Function: catalytic activity (GO:0003824), Biological Process: metabolic process (GO:0008152)
method         AccNumber      shortName                               location
superfamily    SSF53901       Thiolase-like                           T[10-102] 2.3e-12

InterPro       IPR020617      Thiolase, C-terminal
Biological Process: metabolic process (GO:0008152), Molecular Function: transferase activity, transferring acyl groups other than amino-acyl groups (GO:0016747)
method         AccNumber      shortName                               location
HMMPfam        PF02803        Thiolase_C                              T[31-99] 7.2e-05

InterPro       NULL           NULL
method         AccNumber      shortName                               location
HMMPanther     PTHR24314      FAMILY NOT NAMED                        T[8-89] 5.2e-41
HMMPanther     PTHR24314:SF1  SUBFAMILY NOT NAMED                     T[8-89] 5.2e-41

Sequence "WQ_CONTROL_2_36-D05-M13F_47_D05.ab1_2_ORF1" crc64 checksum: 990F31F6111C478C length: 107 aa.

InterPro       IPR011545      DNA/RNA helicase, DEAD/DEAH box type, N-terminal
Molecular Function: nucleic acid binding (GO:0003676), Molecular Function: ATP binding (GO:0005524), Molecular Function: ATP-dependent helicase activity (GO:0008026)
method         AccNumber      shortName                               location
HMMPfam        PF00270        DEAD                                    T[7-100] 1.9e-24

InterPro       IPR014001      Helicase, superfamily 1/2, ATP-binding domain
method         AccNumber      shortName                               location
ProfileScan    PS51192        HELICASE_ATP_BIND_1                     T[13-107] 15.174

InterPro       IPR027417      P-loop containing nucleoside triphosphate hydrolase
method         AccNumber      shortName                               location
superfamily    SSF52540       P-loop containing nucleoside triphosphate hydrolasesT[7-102] 1.6e-27

InterPro       NULL           NULL
method         AccNumber      shortName                               location
Gene3D         G3DSA:3.40.50.300no description                          T[7-102] 1.2e-30
HMMPanther     PTHR24031      FAMILY NOT NAMED                        T[7-102] 3.3e-45
HMMPanther     PTHR24031:SF53 SUBFAMILY NOT NAMED                     T[7-102] 3.3e-45

Sequence "WQ_CONTROL_1_47-G06-M13F_47_G06.ab1_4_ORF1" crc64 checksum: 30A1126A6299F47D length: 101 aa.

InterPro       IPR002007      Haem peroxidase, animal
Molecular Function: peroxidase activity (GO:0004601), Biological Process: response to oxidative stress (GO:0006979), Molecular Function: heme binding (GO:0020037), Biological Process: oxidation-reduction process (GO:0055114)
method         AccNumber      shortName                               location
Gene3D         G3DSA:1.10.640.10no description                          T[7-51] 9.3e-07
ProfileScan    PS50292        PEROXIDASE_3                            T[1-53] 13.124

InterPro       IPR010255      Haem peroxidase
Molecular Function: peroxidase activity (GO:0004601), Biological Process: response to oxidative stress (GO:0006979), Molecular Function: heme binding (GO:0020037), Biological Process: oxidation-reduction process (GO:0055114)
method         AccNumber      shortName                               location
superfamily    SSF48113       Heme-dependent peroxidases              T[7-52] 1.8e-08

InterPro       NULL           NULL
method         AccNumber      shortName                               location
HMMPanther     PTHR11475      OXIDASE/PEROXIDASE                      T[7-56] 3.5e-12

Sequence "CONTROL_High_Quality_EST.seq.Contig50_6_ORF1" crc64 checksum: 2D1235EC287BA753 length: 98 aa.

InterPro       IPR002017      Spectrin repeat
Molecular Function: protein binding (GO:0005515)
method         AccNumber      shortName                               location
HMMPfam        PF00435        Spectrin                                T[8-82] 2.1e-18

InterPro       IPR018159      Spectrin/alpha-actinin
method         AccNumber      shortName                               location
HMMSmart       SM00150        Spectrin repeats                        T[1-81] 2.6e-12

InterPro       NULL           NULL
method         AccNumber      shortName                               location
Gene3D         G3DSA:1.20.58.60no description                          T[8-90] 8.1e-19
HMMPanther     PTHR11915      FAMILY NOT NAMED                        T[8-91] 9.8e-43
HMMPanther     PTHR11915:SF6  SUBFAMILY NOT NAMED                     T[8-91] 9.8e-43
superfamily    SSF46966       Spectrin repeat                         T[7-90] 5.6e-21

Sequence "WQ_CONTROL_5_38-F05-M13F_47_F05.ab1_1_ORF1" crc64 checksum: A1262AD067A9C761 length: 95 aa.

InterPro       NULL           NULL
method         AccNumber      shortName                               location
HMMPanther     PTHR23110      BTB DOMAIN TRANSCRIPTION FACTOR         T[9-67] 9.9e-31
HMMPanther     PTHR23110:SF37 MODIFIER OF MDG4                        T[9-67] 9.9e-31

Sequence "WQ_CONTROL_6_22-F03-M13F_47_F03.ab1_1_ORF1" crc64 checksum: 7D775E206ABC689E length: 93 aa.

InterPro       IPR003689      Zinc/iron permease
Cellular Component: membrane (GO:0016020), Biological Process: metal ion transport (GO:0030001), Molecular Function: metal ion transmembrane transporter activity (GO:0046873), Biological Process: transmembrane transport (GO:0055085)
method         AccNumber      shortName                               location
HMMPfam        PF02535        Zip                                     T[8-72] 3.2e-13

InterPro       NULL           NULL
method         AccNumber      shortName                               location
HMMPanther     PTHR16950      ZINC TRANSPORTER SLC39A7 (HISTIDINE-RICH MEMBRANE PROTEIN KE4)T[8-86] 1.1e-21
HMMPanther     PTHR16950:SF5  ZINC TRANSPORTER SLC39A7 (SOLUTE CARRIER FAMILY 39 MEMBER 7) (HISTIDINE-RICH MEMBRANE PROTEIN KE4)T[8-86] 1.1e-21
Seg            seg            seg                                     ?[58-75] NA
SignalPHMM     SignalP-NN(euk)signal-peptide                          ?[1-23] NA

Sequence "WQ_CONTROL_5_88-H11-M13F_47_H11.ab1_3_ORF1" crc64 checksum: 7D08B457447B5904 length: 88 aa.

InterPro       IPR001672      Phosphoglucose isomerase (PGI)
Molecular Function: glucose-6-phosphate isomerase activity (GO:0004347), Biological Process: gluconeogenesis (GO:0006094), Biological Process: glycolysis (GO:0006096)
method         AccNumber      shortName                               location
HMMPanther     PTHR11469      GLUCOSE-6-PHOSPHATE ISOMERASE           T[4-81] 3e-44
HMMPfam        PF00342        PGI                                     T[4-78] 1.3e-30
ProfileScan    PS51463        P_GLUCOSE_ISOMERASE_3                   T[1-88] 24.157

InterPro       NULL           NULL
method         AccNumber      shortName                               location
Gene3D         G3DSA:3.40.50.10490no description                          T[4-85] 1e-36
HMMPanther     PTHR11469:SF0  SUBFAMILY NOT NAMED                     T[4-81] 3e-44
superfamily    SSF53697       SIS domain                              T[4-76] 9.8e-30

Sequence "WQ_CONTROL_6_27-C04-M13F_47_C04.ab1_1_ORF1" crc64 checksum: 8E93054E7712552E length: 86 aa.

InterPro       IPR002379      V-ATPase proteolipid subunit C-like domain
Molecular Function: hydrogen ion transmembrane transporter activity (GO:0015078), Biological Process: ATP hydrolysis coupled proton transport (GO:0015991), Cellular Component: proton-transporting two-sector ATPase complex, proton-transporting domain (GO:0033177)
method         AccNumber      shortName                               location
HMMPfam        PF00137        ATP-synt_C                              T[27-78] 6.6e-11
superfamily    SSF81333       F1F0 ATP synthase subunit C             T[20-80] 8.3e-09

InterPro       NULL           NULL
method         AccNumber      shortName                               location
Gene3D         G3DSA:1.20.120.610no description                          T[17-78] 7.7e-18
HMMPanther     PTHR10263      V-TYPE PROTON ATPASE PROTEOLIPID SUBUNITT[8-78] 9.9e-42
HMMPanther     PTHR10263:SF1  V-TYPE PROTON ATPASE 21 KDA PROTEOLIPID SUBUNITT[8-78] 9.9e-42
Seg            seg            seg                                     ?[34-46] NA
SignalPHMM     SignalP-NN(euk)signal-peptide                          ?[1-37] NA
TMHMM          tmhmm          transmembrane_regions                   ?[27-47] NA

Sequence "WQ_CONTROL_5_32-H04-M13F_47_H04.ab1_3_ORF1" crc64 checksum: 3534B6078AD42A5E length: 83 aa.

InterPro       IPR000873      AMP-dependent synthetase/ligase
Molecular Function: catalytic activity (GO:0003824), Biological Process: metabolic process (GO:0008152)
method         AccNumber      shortName                               location
HMMPfam        PF00501        AMP-binding                             T[8-73] 1.3e-11

InterPro       NULL           NULL
method         AccNumber      shortName                               location
Gene3D         G3DSA:3.40.50.980no description                          T[9-72] 4.4e-10
HMMPanther     PTHR24096      FAMILY NOT NAMED                        T[8-73] 1.4e-17
HMMPanther     PTHR24096:SF16 SUBFAMILY NOT NAMED                     T[8-73] 1.4e-17
superfamily    SSF56801       Acetyl-CoA synthetase-like              T[11-71] 3.7e-11

Sequence "WQ_CONTROL_4_23-G03-M13F_47_G03.ab1_3_ORF1" crc64 checksum: ACB28A36B7825E14 length: 78 aa.

InterPro       IPR000504      RNA recognition motif domain
Molecular Function: nucleic acid binding (GO:0003676)
method         AccNumber      shortName                               location
HMMPfam        PF00076        RRM_1                                   T[38-72] 8.7e-07
ProfileScan    PS50102        RRM                                     T[36-78] 9.371

InterPro       IPR012677      Nucleotide-binding, alpha-beta plait
Molecular Function: nucleotide binding (GO:0000166)
method         AccNumber      shortName                               location
Gene3D         G3DSA:3.30.70.330no description                          T[29-72] 3.5e-14

InterPro       NULL           NULL
method         AccNumber      shortName                               location
Coil           coil           coiled-coil                             ?[1-29] NA
HMMPanther     PTHR24011      FAMILY NOT NAMED                        T[7-66] 2.9e-33
HMMPanther     PTHR24011:SF45 SUBFAMILY NOT NAMED                     T[7-66] 2.9e-33
superfamily    SSF54928       RNA-binding domain, RBD                 T[28-78] 5.5e-08

Sequence "WQ_CONTROL_3_18-B03-M13F_47_B03.ab1_1_ORF1" crc64 checksum: 833D14C802D64D3D length: 77 aa.

InterPro       IPR000883      Cytochrome c oxidase, subunit I
Molecular Function: cytochrome-c oxidase activity (GO:0004129), Molecular Function: iron ion binding (GO:0005506), Molecular Function: electron carrier activity (GO:0009055), Biological Process: aerobic respiration (GO:0009060), Cellular Component: integral to membrane (GO:0016021), Molecular Function: heme binding (GO:0020037), Biological Process: oxidation-reduction process (GO:0055114)
method         AccNumber      shortName                               location
HMMPanther     PTHR10422      CYTOCHROME C OXIDASE SUBUNIT 1          T[7-69] 9.8e-21
HMMPfam        PF00115        COX1                                    T[7-70] 8.6e-15

InterPro       IPR023616      Cytochrome c oxidase, subunit I domain
Molecular Function: cytochrome-c oxidase activity (GO:0004129), Biological Process: oxidation-reduction process (GO:0055114)
method         AccNumber      shortName                               location
Gene3D         G3DSA:1.20.210.10no description                          T[7-70] 1.2e-14
ProfileScan    PS50855        COX1                                    T[7-69] 10.749
superfamily    SSF81442       Cytochrome c oxidase subunit I-like     T[7-71] 1.2e-14

InterPro       NULL           NULL
method         AccNumber      shortName                               location
HMMPanther     PTHR10422:SF6  CYTOCHROME C OXIDASE SUBUNIT 1          T[7-69] 9.8e-21
SignalPHMM     SignalP-NN(euk)signal-peptide                          ?[1-42] NA
TMHMM          tmhmm          transmembrane_regions                   ?[24-44] NA

Sequence "WQ_CONTROL_1_34-B05-M13F_47_B05.ab1_6_ORF1" crc64 checksum: 7DAB36F07F0DAC3D length: 74 aa.

InterPro       IPR002076      GNS1/SUR4 membrane protein
Cellular Component: integral to membrane (GO:0016021)
method         AccNumber      shortName                               location
HMMPanther     PTHR11157      FATTY ACID ACYL TRANSFERASE-RELATED     T[8-73] 8.6e-17
HMMPfam        PF01151        ELO                                     T[7-72] 2e-06

InterPro       NULL           NULL
method         AccNumber      shortName                               location
HMMPanther     PTHR11157:SF4  SUBFAMILY NOT NAMED                     T[8-73] 8.6e-17
SignalPHMM     SignalP-NN(euk)signal-peptide                          ?[1-39] NA
TMHMM          tmhmm          transmembrane_regions                   ?[15-35] NA

Sequence "CONTROL_High_Quality_EST.seq.Contig63_2_ORF1" crc64 checksum: B5A99BB24857B8CB length: 70 aa.

InterPro       IPR005476      Transketolase, C-terminal
Molecular Function: catalytic activity (GO:0003824), Biological Process: metabolic process (GO:0008152)
method         AccNumber      shortName                               location
HMMPfam        PF02780        Transketolase_C                         T[9-59] 1.1e-10

InterPro       IPR009014      Transketolase, C-terminal/Pyruvate-ferredoxin oxidoreductase, domain II
Molecular Function: catalytic activity (GO:0003824), Biological Process: metabolic process (GO:0008152)
method         AccNumber      shortName                               location
superfamily    SSF52922       TK C-terminal domain-like               T[5-70] 7e-11

InterPro       IPR015941      Transketolase-like, C-terminal
Molecular Function: catalytic activity (GO:0003824), Biological Process: metabolic process (GO:0008152)
method         AccNumber      shortName                               location
Gene3D         G3DSA:3.40.50.920no description                          T[8-68] 9.8e-14

InterPro       IPR027110      Pyruvate dehydrogenase E1 component subunit beta
Molecular Function: pyruvate dehydrogenase (acetyl-transferring) activity (GO:0004739), Biological Process: acetyl-CoA biosynthetic process from pyruvate (GO:0006086)
method         AccNumber      shortName                               location
HMMPanther     PTHR11624:SF11 PYRUVATE DEHYDROGENASE E1 COMPONENT, BETA SUBUNITT[8-68] 2.1e-25

InterPro       NULL           NULL
method         AccNumber      shortName                               location
HMMPanther     PTHR11624      DEHYDROGENASE RELATED                   T[8-68] 2.1e-25

Sequence "WQ_CONTROL_1_27-C04-M13F_47_C04.ab1_1_ORF10" crc64 checksum: 5473864102DF9D23 length: 66 aa.

InterPro       IPR002076      GNS1/SUR4 membrane protein
Cellular Component: integral to membrane (GO:0016021)
method         AccNumber      shortName                               location
HMMPfam        PF01151        ELO                                     T[21-58] 3.3e-05

InterPro       NULL           NULL
method         AccNumber      shortName                               location
TMHMM          tmhmm          transmembrane_regions                   ?[28-48] NA

Sequence "WQ_CONTROL_6_38-F05-M13F_47_F05.ab1_1_ORF1" crc64 checksum: 4D7967F1084F7DE1 length: 65 aa.

InterPro       IPR012677      Nucleotide-binding, alpha-beta plait
Molecular Function: nucleotide binding (GO:0000166)
method         AccNumber      shortName                               location
Gene3D         G3DSA:3.30.70.330no description                          T[11-51] 0.00016

InterPro       NULL           NULL
method         AccNumber      shortName                               location
HMMPanther     PTHR23189      RNA RECOGNITION MOTIF-CONTAINING        T[11-58] 4.9e-23
HMMPanther     PTHR23189:SF9  RNA RECOGNITION MOTIF PROTEIN SPLIT ENDST[11-58] 4.9e-23

Sequence "WQ_CONTROL_4_14-F02-M13F_47_F02.ab1_2_ORF1" crc64 checksum: 0F19A73EDEE90143 length: 62 aa.

InterPro       NULL           NULL
method         AccNumber      shortName                               location
Gene3D         G3DSA:1.20.120.560no description                          T[6-52] 4.6e-11
HMMPanther     PTHR23030      PCD6 INTERACTING PROTEIN-RELATED        T[7-56] 3.6e-09
HMMPanther     PTHR23030:SF11 PROGRAMMED CELL DEATH 6-INTERACTING PROTEINT[7-56] 3.6e-09

Sequence "CONTROL_High_Quality_EST.seq.Contig104_1_ORF1" crc64 checksum: E27D22F01E366D5C length: 60 aa.

InterPro       IPR004000      Actin-related protein
method         AccNumber      shortName                               location
HMMPanther     PTHR11937      ACTIN                                   T[9-54] 1.7e-31
HMMPfam        PF00022        Actin                                   T[8-55] 5.1e-22

InterPro       IPR004001      Actin, conserved site
Molecular Function: ATP binding (GO:0005524)
method         AccNumber      shortName                               location
PatternScan    PS00432        ACTINS_2                                T[43-51] NA

InterPro       NULL           NULL
method         AccNumber      shortName                               location
Gene3D         G3DSA:3.30.420.40no description                          T[7-55] 2e-19
HMMPanther     PTHR11937:SF93 SUBFAMILY NOT NAMED                     T[9-54] 1.7e-31
superfamily    SSF53067       Actin-like ATPase domain                T[9-59] 1.5e-17

Sequence "WQ_CONTROL_2_44-D06-M13F_47_D06.ab1_3_ORF1" crc64 checksum: C435802590865208 length: 57 aa.

InterPro       IPR000533      Tropomyosin
method         AccNumber      shortName                               location
HMMPfam        PF00261        Tropomyosin                             T[7-51] 1.2e-16

InterPro       NULL           NULL
method         AccNumber      shortName                               location
Coil           coil           coiled-coil                             ?[2-51] NA
HMMPanther     PTHR19269      TROPOMYOSIN                             T[7-51] 7.4e-20
HMMPanther     PTHR19269:SF9  UNCHARACTERIZED                         T[7-51] 7.4e-20

Sequence "WQ_CONTROL_4_91-C12-M13F_47_C12.ab1_6_ORF1" crc64 checksum: 1ADF0BB774F89E9B length: 55 aa.

InterPro       IPR001395      Aldo/keto reductase
method         AccNumber      shortName                               location
HMMPanther     PTHR11732      ALDO/KETO REDUCTASE                     T[8-50] 1e-15

InterPro       IPR023210      NADP-dependent oxidoreductase domain
method         AccNumber      shortName                               location
Gene3D         G3DSA:3.20.20.100no description                          T[7-51] 1.3e-13
HMMPfam        PF00248        Aldo_ket_red                            T[7-50] 7e-07
superfamily    SSF51430       NAD(P)-linked oxidoreductase            T[7-52] 1.4e-10

InterPro       NULL           NULL
method         AccNumber      shortName                               location
HMMPanther     PTHR11732:SF34 ALDO-KETO REDUCTASE                     T[8-50] 1e-15

Sequence "CONTROL_High_Quality_EST.seq.Contig66_5_ORF1" crc64 checksum: 6B472981F4846FA1 length: 55 aa.

InterPro       IPR000217      Tubulin
Molecular Function: GTP binding (GO:0005525), Cellular Component: microtubule (GO:0005874), Biological Process: microtubule-based process (GO:0007017)
method         AccNumber      shortName                               location
HMMPanther     PTHR11588      TUBULIN                                 T[8-48] 3.8e-27

InterPro       IPR002453      Beta tubulin
Molecular Function: structural constituent of cytoskeleton (GO:0005200), Molecular Function: GTP binding (GO:0005525), Cellular Component: microtubule (GO:0005874)
method         AccNumber      shortName                               location
FPrintScan     PR01163        BETATUBULIN                             T[17-31] 5e-11 T[35-55] 5e-11

InterPro       IPR008280      Tubulin/FtsZ, C-terminal
Molecular Function: GTPase activity (GO:0003924), Molecular Function: GTP binding (GO:0005525), Biological Process: GTP catabolic process (GO:0006184), Cellular Component: protein complex (GO:0043234), Biological Process: protein polymerization (GO:0051258)
method         AccNumber      shortName                               location
superfamily    SSF55307       Tubulin C-terminal domain-like          T[8-47] 4.1e-09

InterPro       IPR018316      Tubulin/FtsZ, 2-layer sandwich domain
Molecular Function: GTPase activity (GO:0003924), Molecular Function: GTP binding (GO:0005525), Biological Process: GTP catabolic process (GO:0006184), Cellular Component: protein complex (GO:0043234), Biological Process: protein polymerization (GO:0051258)
method         AccNumber      shortName                               location
Gene3D         G3DSA:3.30.1330.20no description                          T[8-47] 4.7e-15
HMMPfam        PF03953        Tubulin_C                               T[8-49] 2.7e-12

InterPro       NULL           NULL
method         AccNumber      shortName                               location
HMMPanther     PTHR11588:SF36 SUBFAMILY NOT NAMED                     T[8-48] 3.8e-27
Seg            seg            seg                                     ?[45-55] NA

Sequence "CONTROL_High_Quality_EST.seq.Contig40_6_ORF2" crc64 checksum: 03798BD9E2F9D2A1 length: 50 aa.

InterPro       IPR013783      Immunoglobulin-like fold
method         AccNumber      shortName                               location
Gene3D         G3DSA:2.60.40.10no description                          T[1-39] 2.7e-08

InterPro       IPR014756      Immunoglobulin E-set
method         AccNumber      shortName                               location
superfamily    SSF81296       E set domains                           T[1-41] 9.4e-08

InterPro       IPR017868      Filamin/ABP280 repeat-like
method         AccNumber      shortName                               location
ProfileScan    PS50194        FILAMIN_REPEAT                          T[1-21] 10.986

InterPro       NULL           NULL
method         AccNumber      shortName                               location
HMMPanther     PTHR11915      FAMILY NOT NAMED                        T[1-39] 6.5e-06
HMMPanther     PTHR11915:SF24 SUBFAMILY NOT NAMED                     T[1-39] 6.5e-06

Sequence "WQ_CONTROL_1_67-C09-M13F_47_C09.ab1_3_ORF1" crc64 checksum: 7E231B041CDA4BA6 length: 49 aa.

InterPro       NULL           NULL
method         AccNumber      shortName                               location
Gene3D         G3DSA:3.10.50.10no description                          T[8-42] 9e-06
superfamily    SSF54556       Chitinase insertion domain              T[6-42] 7.3e-06

Sequence "CONTROL_High_Quality_EST.seq.Contig40_6_ORF1" crc64 checksum: AB2B6AA788D0C62F length: 37 aa.

InterPro       IPR013783      Immunoglobulin-like fold
method         AccNumber      shortName                               location
Gene3D         G3DSA:2.60.40.10no description                          T[8-35] 2.7e-05

InterPro       NULL           NULL
method         AccNumber      shortName                               location
HMMPanther     PTHR11915      FAMILY NOT NAMED                        T[9-35] 6.4e-10
HMMPanther     PTHR11915:SF24 SUBFAMILY NOT NAMED                     T[9-35] 6.4e-10

Sequence "WQ_CONTROL_4_27-C04-M13F_47_C04.ab1_5_ORF1" crc64 checksum: 37B09CBC61729BAC length: 252 aa.

InterPro       IPR000705      Galactokinase
Molecular Function: galactokinase activity (GO:0004335), Molecular Function: ATP binding (GO:0005524), Biological Process: galactose metabolic process (GO:0006012), Biological Process: carbohydrate phosphorylation (GO:0046835)
method         AccNumber      shortName                               location
FPrintScan     PR00473        GALCTOKINASE                            T[6-17] 4.9e-10 T[23-41] 4.9e-10 T[178-192] 4.9e-10
HMMPIR         PIRSF000530    Galactokinase                           T[3-250] 3.2e-33

InterPro       IPR006203      GHMP kinase, ATP-binding, conserved site
Molecular Function: ATP binding (GO:0005524)
method         AccNumber      shortName                               location
PatternScan    PS00627        GHMP_KINASES_ATP                        T[32-43] NA

InterPro       IPR006204      GHMP kinase N-terminal domain
Molecular Function: ATP binding (GO:0005524)
method         AccNumber      shortName                               location
HMMPfam        PF00288        GHMP_kinases_N                          T[27-93] 1.2e-10

InterPro       IPR006206      Mevalonate/galactokinase
Molecular Function: ATP binding (GO:0005524), Cellular Component: cytoplasm (GO:0005737), Biological Process: metabolic process (GO:0008152), Molecular Function: kinase activity (GO:0016301), Molecular Function: phosphotransferase activity, alcohol group as acceptor (GO:0016773)
method         AccNumber      shortName                               location
FPrintScan     PR00959        MEVGALKINASE                            T[30-52] 3.2e-15 T[74-93] 3.2e-15

InterPro       IPR014721      Ribosomal protein S5 domain 2-type fold, subgroup
method         AccNumber      shortName                               location
Gene3D         G3DSA:3.30.230.10no description                          T[7-120] 1.7e-38

InterPro       IPR020568      Ribosomal protein S5 domain 2-type fold
method         AccNumber      shortName                               location
superfamily    SSF54211       Ribosomal protein S5 domain 2-like      T[7-116] 1.7e-29

InterPro       NULL           NULL
method         AccNumber      shortName                               location
Gene3D         G3DSA:3.30.70.890no description                          T[121-233] 2.9e-39
HMMPanther     PTHR10457      MEVALONATE KINASE/GALACTOKINASE         T[8-233] 6.8e-87
HMMPanther     PTHR10457:SF6  GALACTOKINASE                           T[8-233] 6.8e-87
Seg            seg            seg                                     ?[29-44] NA
TMHMM          tmhmm          transmembrane_regions                   ?[9-29] NA
superfamily    SSF55060       GHMP Kinase, C-terminal domain          T[117-239] 1.4e-33

Sequence "CONTROL_High_Quality_EST.seq.Contig19_3_ORF1" crc64 checksum: 02A56C25D0F349C3 length: 235 aa.

InterPro       IPR000217      Tubulin
Molecular Function: GTP binding (GO:0005525), Cellular Component: microtubule (GO:0005874), Biological Process: microtubule-based process (GO:0007017)
method         AccNumber      shortName                               location
FPrintScan     PR01161        TUBULIN                                 T[7-27] 6e-76 T[50-69] 6e-76 T[92-103] 6e-76 T[105-129] 6e-76 T[131-149] 6e-76 T[150-171] 6e-76 T[175-188] 6e-76 T[189-209] 6e-76
HMMPanther     PTHR11588      TUBULIN                                 T[8-229] 1.4e-199

InterPro       IPR002452      Alpha tubulin
Molecular Function: structural constituent of cytoskeleton (GO:0005200), Molecular Function: GTP binding (GO:0005525), Cellular Component: microtubule (GO:0005874)
method         AccNumber      shortName                               location
FPrintScan     PR01162        ALPHATUBULIN                            T[15-30] 5.3e-51 T[42-55] 5.3e-51 T[85-98] 5.3e-51 T[117-125] 5.3e-51 T[145-157] 5.3e-51 T[158-169] 5.3e-51 T[211-223] 5.3e-51

InterPro       IPR003008      Tubulin/FtsZ, GTPase domain
Cellular Component: protein complex (GO:0043234), Biological Process: protein polymerization (GO:0051258)
method         AccNumber      shortName                               location
Gene3D         G3DSA:3.40.50.1440no description                          T[8-228] 2.9e-108
HMMPfam        PF00091        Tubulin                                 T[8-222] 2.4e-67
HMMSmart       SM00864        Tubulin/FtsZ family, GTPase domain      T[46-231] 6e-69
superfamily    SSF52490       Tubulin nucleotide-binding domain-like  T[8-228] 1.2e-85

InterPro       IPR017975      Tubulin, conserved site
Molecular Function: GTP binding (GO:0005525), Cellular Component: microtubule (GO:0005874), Biological Process: microtubule-based process (GO:0007017)
method         AccNumber      shortName                               location
PatternScan    PS00227        TUBULIN                                 T[139-145] NA

InterPro       NULL           NULL
method         AccNumber      shortName                               location
Seg            seg            seg                                     ?[137-148] NA

Sequence "WQ_CONTROL_2_04-D01-M13F_47_D01.ab1_4_ORF1" crc64 checksum: 0CD9688614D76E71 length: 208 aa.

InterPro       IPR006990      Tweety
method         AccNumber      shortName                               location
HMMPanther     PTHR12424      TWEETY-RELATED                          T[5-201] 3.7e-48
HMMPfam        PF04906        Tweety                                  T[8-201] 2.3e-40

InterPro       NULL           NULL
method         AccNumber      shortName                               location
HMMPanther     PTHR12424:SF3  TTY (TWEETY)-RELATED                    T[5-201] 3.7e-48
Seg            seg            seg                                     ?[190-208] NA
SignalPHMM     SignalP-NN(euk)signal-peptide                          ?[1-28] NA
TMHMM          tmhmm          transmembrane_regions                   ?[10-28] NA ?[33-53] NA

Sequence "WQ_CONTROL_1_89-A12-M13F_47_A12.ab1_3_ORF1" crc64 checksum: 8B7862D7971A3C83 length: 200 aa.

InterPro       IPR005828      General substrate transporter
Cellular Component: integral to membrane (GO:0016021), Molecular Function: transmembrane transporter activity (GO:0022857), Biological Process: transmembrane transport (GO:0055085)
method         AccNumber      shortName                               location
HMMPfam        PF00083        Sugar_tr                                T[8-193] 1.1e-43

InterPro       IPR016196      Major facilitator superfamily domain, general substrate transporter
method         AccNumber      shortName                               location
superfamily    SSF103473      MFS general substrate transporter       T[7-193] 2.5e-11

InterPro       IPR020846      Major facilitator superfamily domain
method         AccNumber      shortName                               location
ProfileScan    PS50850        MFS                                     T[1-200] 8.634

InterPro       NULL           NULL
method         AccNumber      shortName                               location
HMMPanther     PTHR24063      FAMILY NOT NAMED                        T[7-193] 1.1e-60
SignalPHMM     SignalP-NN(euk)signal-peptide                          ?[1-23] NA
TMHMM          tmhmm          transmembrane_regions                   ?[5-25] NA ?[90-110] NA ?[131-153] NA ?[159-193] NA

Sequence "CONTROL_High_Quality_EST.seq.Contig17_6_ORF1" crc64 checksum: 710110E9B24041DE length: 194 aa.

InterPro       IPR004045      Glutathione S-transferase, N-terminal
Molecular Function: protein binding (GO:0005515)
method         AccNumber      shortName                               location
HMMPfam        PF02798        GST_N                                   T[36-106] 7e-15
ProfileScan    PS50404        GST_NTER                                T[32-113] 23.045

InterPro       IPR010987      Glutathione S-transferase, C-terminal-like
method         AccNumber      shortName                               location
Gene3D         G3DSA:1.20.1050.10no description                          T[119-187] 4.2e-16
superfamily    SSF47616       Glutathione S-transferase (GST), C-terminal domainT[104-187] 3.7e-14

InterPro       IPR012336      Thioredoxin-like fold
method         AccNumber      shortName                               location
Gene3D         G3DSA:3.40.30.10no description                          T[35-118] 3.2e-27
superfamily    SSF52833       Thioredoxin-like                        T[19-118] 1.2e-28

InterPro       IPR017933      Glutathione S-transferase/chloride channel, C-terminal
method         AccNumber      shortName                               location
ProfileScan    PS50405        GST_CTER                                T[119-194] 12.796

InterPro       NULL           NULL
method         AccNumber      shortName                               location
HMMPanther     PTHR11260      GLUTATHIONE S-TRANSFERASE, GST, SUPERFAMILY, GST DOMAIN CONTAININGT[25-187] 1.1e-73
HMMPanther     PTHR11260:SF29 PREDICTED: SIMILAR TO ELONGATION FACTOR 1-GAMMA (EF-1-GAMMA) (EEF-1B GAMMA)T[25-187] 1.1e-73

Sequence "WQ_CONTROL_3_62-F08-M13F_47_F08.ab1_6_ORF1" crc64 checksum: EADABD5D727D2F5D length: 184 aa.

InterPro       IPR001273      Aromatic amino acid hydroxylase
Molecular Function: monooxygenase activity (GO:0004497), Molecular Function: iron ion binding (GO:0005506), Biological Process: aromatic amino acid family metabolic process (GO:0009072), Biological Process: oxidation-reduction process (GO:0055114)
method         AccNumber      shortName                               location
Gene3D         G3DSA:1.10.800.10no description                          T[8-176] 9.2e-56
HMMPanther     PTHR11473      AROMATIC AMINO ACID (TYROSINE/TRYPTOPHAN/PHENYLALANINE) HYDROXYLASET[8-176] 2.3e-75

InterPro       IPR019774      Aromatic amino acid hydroxylase, C-terminal
Molecular Function: oxidoreductase activity, acting on paired donors, with incorporation or reduction of molecular oxygen, reduced pteridine as one donor, and incorporation of one atom of oxygen (GO:0016714), Biological Process: oxidation-reduction process (GO:0055114)
method         AccNumber      shortName                               location
FPrintScan     PR00372        FYWHYDRXLASE                            T[73-92] 5.2e-11 T[164-184] 5.2e-11
HMMPfam        PF00351        Biopterin_H                             T[45-176] 2.2e-57
ProfileScan    PS51410        BH4_AAA_HYDROXYL_2                      T[32-184] 44.492
superfamily    SSF56534       Aromatic aminoacid monoxygenases, catalytic and oligomerization domainsT[43-177] 1.1e-46

InterPro       NULL           NULL
method         AccNumber      shortName                               location
HMMPanther     PTHR11473:SF11 SUBFAMILY NOT NAMED                     T[8-176] 2.3e-75
SignalPHMM     SignalP-NN(euk)signal-peptide                          ?[1-30] NA

Sequence "WQ_CONTROL_1_21-E03-M13F_47_E03.ab1_2_ORF1" crc64 checksum: 486D6F1A5941AA56 length: 174 aa.

InterPro       IPR002136      Ribosomal protein L4/L1e
Molecular Function: structural constituent of ribosome (GO:0003735), Cellular Component: ribosome (GO:0005840), Biological Process: translation (GO:0006412)
method         AccNumber      shortName                               location
HMMPfam        PF00573        Ribosomal_L4                            T[24-144] 1.1e-23

InterPro       IPR013000      Ribosomal protein L4/L1e, eukaryotic/archaeal, conserved site
method         AccNumber      shortName                               location
PatternScan    PS00939        RIBOSOMAL_L1E                           T[117-143] NA

InterPro       IPR023574      Ribosomal protein L4 domain
Molecular Function: structural constituent of ribosome (GO:0003735), Cellular Component: ribosome (GO:0005840), Biological Process: translation (GO:0006412)
method         AccNumber      shortName                               location
Gene3D         G3DSA:3.40.1370.10no description                          T[7-167] 1.2e-69
superfamily    SSF52166       Ribosomal protein L4                    T[7-167] 4e-46

InterPro       NULL           NULL
method         AccNumber      shortName                               location
HMMPanther     PTHR19431      60S RIBOSOMAL PROTEIN L4                T[7-167] 2.6e-121

Sequence "WQ_CONTROL_5_16-H02-M13F_47_H02.ab1_2_ORF1" crc64 checksum: FDB0D06FE10E66BF length: 158 aa.

InterPro       IPR003439      ABC transporter-like
Molecular Function: ATP binding (GO:0005524), Molecular Function: ATPase activity (GO:0016887)
method         AccNumber      shortName                               location
HMMPfam        PF00005        ABC_tran                                T[53-151] 3.3e-05

InterPro       IPR027417      P-loop containing nucleoside triphosphate hydrolase
method         AccNumber      shortName                               location
superfamily    SSF52540       P-loop containing nucleoside triphosphate hydrolasesT[12-151] 1.1e-23

InterPro       NULL           NULL
method         AccNumber      shortName                               location
Gene3D         G3DSA:3.40.50.300no description                          T[12-153] 5e-30
HMMPanther     PTHR24223      FAMILY NOT NAMED                        T[7-151] 5.4e-83
HMMPanther     PTHR24223:SF8  SUBFAMILY NOT NAMED                     T[7-151] 5.4e-83
Seg            seg            seg                                     ?[64-84] NA

Sequence "WQ_CONTROL_5_07-G01-M13F_47_G01.ab1_2_ORF1" crc64 checksum: A86B051960D0B72F length: 155 aa.

InterPro       IPR001487      Bromodomain
Molecular Function: protein binding (GO:0005515)
method         AccNumber      shortName                               location
FPrintScan     PR00503        BROMODOMAIN                             T[4-17] 5.6e-23 T[20-36] 5.6e-23 T[36-54] 5.6e-23 T[54-73] 5.6e-23
Gene3D         G3DSA:1.20.920.10no description                          T[5-112] 1.2e-41
HMMPfam        PF00439        Bromodomain                             T[6-78] 9.7e-22
HMMSmart       SM00297        bromo domain                            T[1-92] 1.2e-29
ProfileScan    PS50014        BROMODOMAIN_2                           T[1-73] 20.227
superfamily    SSF47370       Bromodomain                             T[6-103] 2.1e-36

InterPro       IPR018359      Bromodomain, conserved site
method         AccNumber      shortName                               location
PatternScan    PS00633        BROMODOMAIN_1                           T[6-65] NA

InterPro       NULL           NULL
method         AccNumber      shortName                               location
Coil           coil           coiled-coil                             ?[124-152] NA
HMMPanther     PTHR22880      FALZ-RELATED BROMODOMAIN-CONTAINING PROTEINST[3-148] 1.3e-56
HMMPanther     PTHR22880:SF21 BROMODOMAIN-CONTAINING PROTEIN 2, BRD2  T[3-148] 1.3e-56
Seg            seg            seg                                     ?[104-128] NA

Sequence "CONTROL_High_Quality_EST.seq.Contig98_5_ORF1" crc64 checksum: 22E5B3B29F3D1E7E length: 144 aa.

InterPro       IPR002067      Mitochondrial carrier protein
Biological Process: transmembrane transport (GO:0055085)
method         AccNumber      shortName                               location
FPrintScan     PR00926        MITOCARRIER                             T[41-61] 1.7e-22 T[94-112] 1.7e-22

InterPro       IPR002113      Adenine nucleotide translocator 1
Molecular Function: transporter activity (GO:0005215), Cellular Component: mitochondrial inner membrane (GO:0005743), Biological Process: transport (GO:0006810), Biological Process: transmembrane transport (GO:0055085)
method         AccNumber      shortName                               location
FPrintScan     PR00927        ADPTRNSLCASE                            T[19-40] 2e-24 T[52-64] 2e-24 T[79-92] 2e-24

InterPro       IPR018108      Mitochondrial substrate/solute carrier
method         AccNumber      shortName                               location
HMMPfam        PF00153        Mito_carr                               T[12-69] 1.2e-15 T[80-139] 1.3e-10
ProfileScan    PS50920        SOLCAR                                  T[1-66] 19.188 T[79-144] 15.455

InterPro       IPR023395      Mitochondrial carrier domain
method         AccNumber      shortName                               location
Gene3D         G3DSA:1.50.40.10no description                          T[13-139] 2e-30
superfamily    SSF103506      Mitochondrial carrier                   T[16-139] 1.7e-27

InterPro       NULL           NULL
method         AccNumber      shortName                               location
HMMPanther     PTHR24089      FAMILY NOT NAMED                        T[9-139] 9.3e-81
HMMPanther     PTHR24089:SF31 SUBFAMILY NOT NAMED                     T[9-139] 9.3e-81
Seg            seg            seg                                     ?[82-93] NA
TMHMM          tmhmm          transmembrane_regions                   ?[80-100] NA

Sequence "WQ_CONTROL_1_06-F01-M13F_47_F01.ab1_6_ORF1" crc64 checksum: 669A58052985E9D3 length: 140 aa.

InterPro       IPR004364      Aminoacyl-tRNA synthetase, class II (D/K/N)
Molecular Function: nucleotide binding (GO:0000166), Molecular Function: aminoacyl-tRNA ligase activity (GO:0004812), Molecular Function: ATP binding (GO:0005524), Biological Process: tRNA aminoacylation for protein translation (GO:0006418)
method         AccNumber      shortName                               location
HMMPfam        PF00152        tRNA-synt_2                             T[8-121] 9.8e-28

InterPro       IPR004522      Asparagine-tRNA ligase, class IIb
Molecular Function: nucleotide binding (GO:0000166), Molecular Function: asparagine-tRNA ligase activity (GO:0004816), Molecular Function: ATP binding (GO:0005524), Cellular Component: cytoplasm (GO:0005737), Biological Process: asparaginyl-tRNA aminoacylation (GO:0006421)
method         AccNumber      shortName                               location
HMMPanther     PTHR22594:SF6  ASPARTYL-TRNA SYNTHETASE                T[8-122] 3.8e-61

InterPro       IPR018150      Aminoacyl-tRNA synthetase, class II (D/K/N)-like
Molecular Function: nucleotide binding (GO:0000166), Molecular Function: aminoacyl-tRNA ligase activity (GO:0004812), Molecular Function: ATP binding (GO:0005524), Biological Process: tRNA aminoacylation for protein translation (GO:0006418)
method         AccNumber      shortName                               location
HMMPanther     PTHR22594      ASPARTYL/LYSYL-TRNA SYNTHETASE          T[8-122] 3.8e-61

InterPro       NULL           NULL
method         AccNumber      shortName                               location
Gene3D         G3DSA:3.30.930.10no description                          T[8-125] 5.4e-36
Seg            seg            seg                                     ?[126-137] NA
superfamily    SSF55681       Class II aaRS and biotin synthetases    T[8-121] 9e-24

Sequence "CONTROL_High_Quality_EST.seq.Contig79_4_ORF4" crc64 checksum: 70CE25DAF0597938 length: 134 aa.

InterPro       IPR002715      Nascent polypeptide-associated complex NAC domain
method         AccNumber      shortName                               location
HMMPfam        PF01849        NAC                                     T[57-113] 2.6e-21
ProfileScan    PS51151        NAC_AB                                  T[54-119] 17.229

InterPro       NULL           NULL
method         AccNumber      shortName                               location
HMMPanther     PTHR10351      TRANSCRIPTION FACTOR BTF3               T[22-128] 2e-76

Sequence "CONTROL_High_Quality_EST.seq.Contig83_5_ORF1" crc64 checksum: 03A7F638F72D1B01 length: 129 aa.

InterPro       IPR000629      RNA helicase, ATP-dependent, DEAD-box, conserved site
Molecular Function: nucleic acid binding (GO:0003676), Molecular Function: ATP binding (GO:0005524), Molecular Function: ATP-dependent helicase activity (GO:0008026)
method         AccNumber      shortName                               location
PatternScan    PS00039        DEAD_ATP_HELICASE                       T[86-94] NA

InterPro       IPR011545      DNA/RNA helicase, DEAD/DEAH box type, N-terminal
Molecular Function: nucleic acid binding (GO:0003676), Molecular Function: ATP binding (GO:0005524), Molecular Function: ATP-dependent helicase activity (GO:0008026)
method         AccNumber      shortName                               location
HMMPfam        PF00270        DEAD                                    T[10-124] 2.4e-32

InterPro       IPR014001      Helicase, superfamily 1/2, ATP-binding domain
method         AccNumber      shortName                               location
HMMSmart       SM00487        DEAD-like helicases superfamily         T[4-129] 3.5e-07
ProfileScan    PS51192        HELICASE_ATP_BIND_1                     T[1-129] 22.116

InterPro       IPR027417      P-loop containing nucleoside triphosphate hydrolase
method         AccNumber      shortName                               location
superfamily    SSF52540       P-loop containing nucleoside triphosphate hydrolasesT[2-125] 3.8e-38

InterPro       NULL           NULL
method         AccNumber      shortName                               location
Gene3D         G3DSA:3.40.50.300no description                          T[4-125] 3.1e-49
HMMPanther     PTHR24031      FAMILY NOT NAMED                        T[1-122] 1.7e-84
HMMPanther     PTHR24031:SF1  SUBFAMILY NOT NAMED                     T[1-122] 1.7e-84
Seg            seg            seg                                     ?[101-114] NA ?[118-129] NA

Sequence "CONTROL_High_Quality_EST.seq.Contig99_4_ORF1" crc64 checksum: 5AD665A2B40CDF47 length: 120 aa.

InterPro       IPR000618      Insect cuticle protein
Molecular Function: structural constituent of cuticle (GO:0042302)
method         AccNumber      shortName                               location
FPrintScan     PR00947        CUTICLE                                 T[34-45] 3.1e-08 T[63-74] 3.1e-08 T[74-85] 3.1e-08
HMMPfam        PF00379        Chitin_bind_4                           T[36-88] 2.6e-15
PatternScan    PS00233        CHIT_BIND_RR_1                          T[65-90] NA
ProfileScan    PS51155        CHIT_BIND_RR_2                          T[33-108] 15.993

InterPro       NULL           NULL
method         AccNumber      shortName                               location
HMMPanther     PTHR12236      STRUCTURAL CONTITUENT OF CUTICLE        T[10-95] 3e-30
HMMPanther     PTHR12236:SF0  SUBFAMILY NOT NAMED                     T[10-95] 3e-30
Seg            seg            seg                                     ?[12-29] NA

Sequence "WQ_CONTROL_5_76-D10-M13F_47_D10.ab1_4_ORF1" crc64 checksum: 78834BB525716106 length: 116 aa.

InterPro       IPR002007      Haem peroxidase, animal
Molecular Function: peroxidase activity (GO:0004601), Biological Process: response to oxidative stress (GO:0006979), Molecular Function: heme binding (GO:0020037), Biological Process: oxidation-reduction process (GO:0055114)
method         AccNumber      shortName                               location
Gene3D         G3DSA:1.10.640.10no description                          T[19-111] 3.8e-26
HMMPfam        PF03098        An_peroxidase                           T[14-111] 4.1e-24
ProfileScan    PS50292        PEROXIDASE_3                            T[1-116] 28.085

InterPro       IPR010255      Haem peroxidase
Molecular Function: peroxidase activity (GO:0004601), Biological Process: response to oxidative stress (GO:0006979), Molecular Function: heme binding (GO:0020037), Biological Process: oxidation-reduction process (GO:0055114)
method         AccNumber      shortName                               location
superfamily    SSF48113       Heme-dependent peroxidases              T[4-111] 2.2e-25

InterPro       NULL           NULL
method         AccNumber      shortName                               location
HMMPanther     PTHR11475      OXIDASE/PEROXIDASE                      T[32-111] 1.3e-26

Sequence "WQ_CONTROL_1_71-G09-M13F_47_G09.ab1_3_ORF1" crc64 checksum: DD80B1A4D69F67AF length: 113 aa.

InterPro       IPR003961      Fibronectin, type III
Molecular Function: protein binding (GO:0005515)
method         AccNumber      shortName                               location
HMMPfam        PF00041        fn3                                     T[33-106] 2e-05
ProfileScan    PS50853        FN3                                     T[32-113] 10.624
superfamily    SSF49265       Fibronectin type III                    T[17-106] 5e-17

InterPro       IPR013783      Immunoglobulin-like fold
method         AccNumber      shortName                               location
Gene3D         G3DSA:2.60.40.10no description                          T[8-44] 7.5e-05 T[45-106] 1.5e-15

Sequence "WQ_CONTROL_6_48-H06-M13F_47_H06.ab1_1_ORF1" crc64 checksum: ACF64E7BEAD2EDB2 length: 103 aa.

InterPro       IPR002861      Reeler domain
method         AccNumber      shortName                               location
HMMPfam        PF02014        Reeler                                  T[14-80] 1e-15
ProfileScan    PS51019        REELIN                                  T[1-103] 15.023

InterPro       NULL           NULL
method         AccNumber      shortName                               location
HMMPanther     PTHR23130      FAMILY NOT NAMED                        T[12-88] 4.2e-17
HMMPanther     PTHR23130:SF6  SUBFAMILY NOT NAMED                     T[12-88] 4.2e-17

Sequence "WQ_CONTROL_6_23-G03-M13F_47_G03.ab1_4_ORF1" crc64 checksum: 58FDAA95CD129A02 length: 103 aa.

InterPro       IPR000408      Regulator of chromosome condensation, RCC1
method         AccNumber      shortName                               location
HMMPfam        PF00415        RCC1                                    T[54-96] 1.3e-08
ProfileScan    PS50012        RCC1_3                                  T[55-103] 10.946

InterPro       IPR009091      Regulator of chromosome condensation 1/beta-lactamase-inhibitor protein II
method         AccNumber      shortName                               location
Gene3D         G3DSA:2.130.10.30no description                          T[21-99] 2.1e-12
superfamily    SSF50985       RCC1/BLIP-II                            T[21-102] 1.2e-10

InterPro       NULL           NULL
method         AccNumber      shortName                               location
HMMPanther     PTHR22870      REGULATOR OF CHROMOSOME CONDENSATION    T[6-96] 3.1e-19
HMMPanther     PTHR22870:SF18 UVB-RESISTANCE PROTEIN UVR8-RELATED     T[6-96] 3.1e-19
Seg            seg            seg                                     ?[93-102] NA

Sequence "WQ_CONTROL_1_96-H12-M13F_47_H12.ab1_4_ORF1" crc64 checksum: 44C7295599D0E06C length: 97 aa.

InterPro       IPR000994      Peptidase M24, structural domain
Biological Process: cellular process (GO:0009987)
method         AccNumber      shortName                               location
Gene3D         G3DSA:3.90.230.10no description                          T[6-90] 1.4e-31
HMMPfam        PF00557        Peptidase_M24                           T[4-76] 1.1e-11
superfamily    SSF55920       Creatinase/aminopeptidase               T[6-89] 1.5e-28

InterPro       NULL           NULL
method         AccNumber      shortName                               location
HMMPanther     PTHR10804      PROTEASE FAMILY M24 (METHIONYL AMINOPEPTIDASE, AMINOPEPTIDASE P)T[6-90] 8.3e-39
HMMPanther     PTHR10804:SF45 METHIONINE AMINOPEPTIDASE 2             T[6-90] 8.3e-39

Sequence "WQ_CONTROL_4_78-F10-M13F_47_F10.ab1_6_ORF1" crc64 checksum: 5BBF8C80FD7DDBE9 length: 95 aa.

InterPro       IPR000719      Protein kinase, catalytic domain
Molecular Function: protein kinase activity (GO:0004672), Molecular Function: ATP binding (GO:0005524), Biological Process: protein phosphorylation (GO:0006468)
method         AccNumber      shortName                               location
HMMPfam        PF00069        Pkinase                                 T[7-82] 1.3e-19
ProfileScan    PS50011        PROTEIN_KINASE_DOM                      T[1-95] 18.690

InterPro       IPR008271      Serine/threonine-protein kinase, active site
Molecular Function: protein serine/threonine kinase activity (GO:0004674), Biological Process: protein phosphorylation (GO:0006468)
method         AccNumber      shortName                               location
PatternScan    PS00108        PROTEIN_KINASE_ST                       T[28-40] NA

InterPro       IPR011009      Protein kinase-like domain
Molecular Function: transferase activity, transferring phosphorus-containing groups (GO:0016772)
method         AccNumber      shortName                               location
superfamily    SSF56112       Protein kinase-like (PK-like)           T[7-87] 4.3e-21

InterPro       NULL           NULL
method         AccNumber      shortName                               location
Gene3D         G3DSA:1.10.510.10no description                          T[7-87] 6.9e-23
HMMPanther     PTHR24342      SERINE/THREONINE-PROTEIN KINASE 17      T[7-87] 2.3e-29
HMMPanther     PTHR24342:SF5  SERINE/THREONINE-PROTEIN KINASE 17B     T[7-87] 2.3e-29

Sequence "WQ_CONTROL_5_13-E02-M13F_47_E02.ab1_2_ORF2" crc64 checksum: DE784D6B79B66499 length: 93 aa.

InterPro       IPR001715      Calponin homology domain
Molecular Function: protein binding (GO:0005515)
method         AccNumber      shortName                               location
Gene3D         G3DSA:1.10.418.10no description                          T[22-86] 1.4e-15
HMMPfam        PF00307        CH                                      T[44-86] 2.5e-06
superfamily    SSF47576       Calponin-homology domain, CH-domain     T[12-86] 1.4e-15

InterPro       NULL           NULL
method         AccNumber      shortName                               location
HMMPanther     PTHR18959      CALPONIN/TRANSGELIN                     T[29-86] 3.3e-17
HMMPanther     PTHR18959:SF3  CALPONIN-RELATED                        T[29-86] 3.3e-17

Sequence "CONTROL_High_Quality_EST.seq.Contig82_6_ORF4" crc64 checksum: 861899BE40CC6052 length: 89 aa.

InterPro       IPR005755      Ribosomal protein L13, eukaryotic/archaeal
Molecular Function: structural constituent of ribosome (GO:0003735), Biological Process: translation (GO:0006412), Cellular Component: large ribosomal subunit (GO:0015934)
method         AccNumber      shortName                               location
HMMPanther     PTHR11545:SF3  60S RIBOSOMAL PROTEIN L13A              T[2-80] 1.4e-38

InterPro       IPR005822      Ribosomal protein L13
Molecular Function: structural constituent of ribosome (GO:0003735), Cellular Component: ribosome (GO:0005840), Biological Process: translation (GO:0006412)
method         AccNumber      shortName                               location
HMMPanther     PTHR11545      RIBOSOMAL PROTEIN L13                   T[2-80] 1.4e-38
HMMPfam        PF00572        Ribosomal_L13                           T[8-79] 1.7e-11

InterPro       IPR023563      Ribosomal protein L13, conserved site
Molecular Function: structural constituent of ribosome (GO:0003735), Cellular Component: ribosome (GO:0005840), Biological Process: translation (GO:0006412)
method         AccNumber      shortName                               location
PatternScan    PS00783        RIBOSOMAL_L13                           T[43-66] NA

InterPro       IPR023564      Ribosomal protein L13 domain
Molecular Function: structural constituent of ribosome (GO:0003735), Cellular Component: ribosome (GO:0005840), Biological Process: translation (GO:0006412)
method         AccNumber      shortName                               location
Gene3D         G3DSA:3.90.1180.10no description                          T[2-81] 8.7e-25
superfamily    SSF52161       Ribosomal protein L13                   T[2-81] 2.6e-21

Sequence "CONTROL_High_Quality_EST.seq.Contig34_5_ORF4" crc64 checksum: C4E1705140C2B618 length: 83 aa.

InterPro       IPR000217      Tubulin
Molecular Function: GTP binding (GO:0005525), Cellular Component: microtubule (GO:0005874), Biological Process: microtubule-based process (GO:0007017)
method         AccNumber      shortName                               location
FPrintScan     PR01161        TUBULIN                                 T[17-38] 3.5e-23 T[42-55] 3.5e-23 T[56-76] 3.5e-23
HMMPanther     PTHR11588      TUBULIN                                 T[15-82] 9.9e-55

InterPro       IPR002452      Alpha tubulin
Molecular Function: structural constituent of cytoskeleton (GO:0005200), Molecular Function: GTP binding (GO:0005525), Cellular Component: microtubule (GO:0005874)
method         AccNumber      shortName                               location
FPrintScan     PR01162        ALPHATUBULIN                            T[12-24] 2.6e-09 T[25-36] 2.6e-09 T[78-83] 2.6e-09

InterPro       IPR003008      Tubulin/FtsZ, GTPase domain
Cellular Component: protein complex (GO:0043234), Biological Process: protein polymerization (GO:0051258)
method         AccNumber      shortName                               location
Gene3D         G3DSA:3.40.50.1440no description                          T[15-82] 4.7e-27
HMMPfam        PF00091        Tubulin                                 T[15-82] 3.2e-14
superfamily    SSF52490       Tubulin nucleotide-binding domain-like  T[15-82] 2.4e-18

Sequence "WQ_CONTROL_1_74-B10-M13F_47_B10.ab1_5_ORF1" crc64 checksum: A3CF1CF79E905755 length: 83 aa.

InterPro       IPR002928      Myosin tail
Molecular Function: motor activity (GO:0003774), Cellular Component: myosin complex (GO:0016459)
method         AccNumber      shortName                               location
HMMPfam        PF01576        Myosin_tail_1                           T[7-62] 5.1e-20

InterPro       NULL           NULL
method         AccNumber      shortName                               location
Coil           coil           coiled-coil                             ?[4-60] NA
HMMPanther     PTHR13140      MYOSIN                                  T[7-78] 1.6e-30
HMMPanther     PTHR13140:SF106PREDICTED: SIMILAR TO MYOSIN, HEAVY POLYPEPTIDE 10, NON-MUSCLET[7-78] 1.6e-30
Seg            seg            seg                                     ?[18-30] NA ?[35-52] NA

Sequence "CONTROL_High_Quality_EST.seq.Contig85_5_ORF1" crc64 checksum: 523C8CA6AD4B355A length: 83 aa.

InterPro       NULL           NULL
method         AccNumber      shortName                               location
Coil           coil           coiled-coil                             ?[36-75] NA
Seg            seg            seg                                     ?[15-28] NA ?[63-77] NA

Sequence "WQ_CONTROL_1_18-B03-M13F_47_B03.ab1_5_ORF1" crc64 checksum: 2711CDF038A3B5A3 length: 80 aa.

InterPro       IPR001128      Cytochrome P450
Molecular Function: iron ion binding (GO:0005506), Molecular Function: electron carrier activity (GO:0009055), Molecular Function: oxidoreductase activity, acting on paired donors, with incorporation or reduction of molecular oxygen (GO:0016705), Molecular Function: heme binding (GO:0020037), Biological Process: oxidation-reduction process (GO:0055114)
method         AccNumber      shortName                               location
Gene3D         G3DSA:1.10.630.10no description                          T[8-73] 1.8e-19
HMMPfam        PF00067        p450                                    T[8-72] 2.1e-18
superfamily    SSF48264       Cytochrome P450                         T[8-72] 1.3e-18

InterPro       NULL           NULL
method         AccNumber      shortName                               location
HMMPanther     PTHR25943      FAMILY NOT NAMED                        T[10-72] 2e-22
HMMPanther     PTHR25943:SF60 CYTOCHROME P450 (FRAGMENT)              T[10-72] 2e-22

Sequence "WQ_CONTROL_6_01-A01-M13F_47_A01.ab1_1_ORF2" crc64 checksum: 5B2A9C21471995BF length: 76 aa.

InterPro       IPR009000      Translation elongation/initiation factor/Ribosomal, beta-barrel
method         AccNumber      shortName                               location
superfamily    SSF50447       Translation proteins                    T[2-38] 2.1e-07

InterPro       NULL           NULL
method         AccNumber      shortName                               location
Gene3D         G3DSA:2.40.30.10no description                          T[2-41] 8e-10
Gene3D         G3DSA:3.30.70.870no description                          T[43-69] 8.6e-07
HMMPanther     PTHR23115      TRANSLATION FACTOR                      T[1-68] 2.1e-36
HMMPanther     PTHR23115:SF4  EUKARYOTIC TRANSLATION ELONGATION FACTOR 2T[1-68] 2.1e-36

Sequence "WQ_CONTROL_4_10-B02-M13F_47_B02.ab1_3_ORF1" crc64 checksum: 6D6FAD064E4869D0 length: 71 aa.

InterPro       NULL           NULL
method         AccNumber      shortName                               location
Gene3D         G3DSA:3.10.180.10no description                          T[10-55] 1.5e-06
HMMPanther     PTHR10374      LACTOYLGLUTATHIONE LYASE (GLYOXALASE I) T[8-65] 1.7e-32
HMMPanther     PTHR10374:SF2  GLYOXALASE DOMAIN-CONTAINING PROTEIN 4  T[8-65] 1.7e-32

Sequence "CONTROL_High_Quality_EST.seq.Contig37_6_ORF2" crc64 checksum: BA49A1DE61B763FC length: 71 aa.

InterPro       IPR013783      Immunoglobulin-like fold
method         AccNumber      shortName                               location
Gene3D         G3DSA:2.60.40.10no description                          T[17-60] 2.7e-10

InterPro       IPR014756      Immunoglobulin E-set
method         AccNumber      shortName                               location
superfamily    SSF81296       E set domains                           T[15-62] 3.6e-09

InterPro       IPR017868      Filamin/ABP280 repeat-like
method         AccNumber      shortName                               location
ProfileScan    PS50194        FILAMIN_REPEAT                          T[18-42] 11.643

InterPro       NULL           NULL
method         AccNumber      shortName                               location
HMMPanther     PTHR11915      FAMILY NOT NAMED                        T[18-60] 1.6e-07
HMMPanther     PTHR11915:SF24 SUBFAMILY NOT NAMED                     T[18-60] 1.6e-07

Sequence "CONTROL_High_Quality_EST.seq.Contig101_3_ORF1" crc64 checksum: B67972D220DCDA76 length: 68 aa.

InterPro       IPR001854      Ribosomal protein L29
Molecular Function: structural constituent of ribosome (GO:0003735), Cellular Component: intracellular (GO:0005622), Cellular Component: ribosome (GO:0005840), Biological Process: translation (GO:0006412)
method         AccNumber      shortName                               location
Gene3D         G3DSA:1.10.287.310no description                          T[7-49] 3.1e-14
HMMPfam        PF00831        Ribosomal_L29                           T[8-42] 4e-06

InterPro       NULL           NULL
method         AccNumber      shortName                               location
HMMPanther     PTHR13872      60S RIBOSOMAL PROTEIN L35               T[8-62] 2.3e-27
HMMPanther     PTHR13872:SF8  SUBFAMILY NOT NAMED                     T[8-62] 2.3e-27

Sequence "WQ_CONTROL_5_14-F02-M13F_47_F02.ab1_6_ORF1" crc64 checksum: 2BA3BDEC8A008801 length: 65 aa.

InterPro       IPR013785      Aldolase-type TIM barrel
Molecular Function: catalytic activity (GO:0003824)
method         AccNumber      shortName                               location
Gene3D         G3DSA:3.20.20.70no description                          T[15-62] 1.7e-06

InterPro       NULL           NULL
method         AccNumber      shortName                               location
HMMPanther     PTHR11452      ALPHA-GALACTOSIDASE/ALPHA-N-ACETYLGALACTOSAMINIDASET[8-58] 2e-12

Sequence "CONTROL_High_Quality_EST.seq.Contig45_4_ORF1" crc64 checksum: 0971B53E32376824 length: 61 aa.

InterPro       IPR002048      EF-hand domain
Molecular Function: calcium ion binding (GO:0005509)
method         AccNumber      shortName                               location
ProfileScan    PS50222        EF_HAND_2                               T[5-40] 9.520

InterPro       IPR011992      EF-hand-like domain
Molecular Function: calcium ion binding (GO:0005509)
method         AccNumber      shortName                               location
Gene3D         G3DSA:1.10.238.10no description                          T[7-53] 2.3e-08

InterPro       NULL           NULL
method         AccNumber      shortName                               location
HMMPanther     PTHR23049      MYOSIN REGULATORY LIGHT CHAIN 2         T[9-56] 1.3e-20
HMMPanther     PTHR23049:SF4  MYOSIN REGULATORY LIGHT CHAIN 2 (MLC-2) T[9-56] 1.3e-20
superfamily    SSF47473       EF-hand                                 T[9-56] 4.2e-09

Sequence "WQ_CONTROL_4_26-B04-M13F_47_B04.ab1_6_ORF5" crc64 checksum: F6CA75876BBEE2C3 length: 60 aa.

InterPro       IPR011333      BTB/POZ fold
method         AccNumber      shortName                               location
Gene3D         G3DSA:3.30.710.10no description                          T[11-51] 4.3e-05
superfamily    SSF54695       POZ domain                              T[12-52] 3.4e-06

InterPro       NULL           NULL
method         AccNumber      shortName                               location
HMMPanther     PTHR23110      BTB DOMAIN TRANSCRIPTION FACTOR         T[11-52] 2.4e-23
HMMPanther     PTHR23110:SF9  BTB PROTEIN-RELATED                     T[11-52] 2.4e-23

Sequence "WQ_CONTROL_3_93-E12-M13F_47_E12.ab1_6_ORF1" crc64 checksum: 7A57840104F26C11 length: 57 aa.

InterPro       IPR002017      Spectrin repeat
Molecular Function: protein binding (GO:0005515)
method         AccNumber      shortName                               location
HMMPfam        PF00435        Spectrin                                T[10-49] 2.1e-05

InterPro       NULL           NULL
method         AccNumber      shortName                               location
Gene3D         G3DSA:1.20.58.60no description                          T[7-49] 9.3e-10
HMMPanther     PTHR11915      FAMILY NOT NAMED                        T[6-47] 1.3e-08
HMMPanther     PTHR11915:SF50 SUBFAMILY NOT NAMED                     T[6-47] 1.3e-08

Sequence "WQ_CONTROL_4_75-C10-M13F_47_C10.ab1_2_ORF1" crc64 checksum: 37D95740CD14595E length: 56 aa.

InterPro       IPR011603      2-oxoglutarate dehydrogenase, E1 component
Molecular Function: oxoglutarate dehydrogenase (succinyl-transferring) activity (GO:0004591), Biological Process: tricarboxylic acid cycle (GO:0006099), Molecular Function: thiamine pyrophosphate binding (GO:0030976), Biological Process: oxidation-reduction process (GO:0055114)
method         AccNumber      shortName                               location
HMMPanther     PTHR23152      2-OXOGLUTARATE DEHYDROGENASE            T[8-56] 1.7e-11

InterPro       NULL           NULL
method         AccNumber      shortName                               location
HMMPanther     PTHR23152:SF0  SUBFAMILY NOT NAMED                     T[8-56] 1.7e-11

Sequence "CONTROL_High_Quality_EST.seq.Contig61_1_ORF1" crc64 checksum: 14A6A6A4A8B83C6A length: 53 aa.

InterPro       IPR000217      Tubulin
Molecular Function: GTP binding (GO:0005525), Cellular Component: microtubule (GO:0005874), Biological Process: microtubule-based process (GO:0007017)
method         AccNumber      shortName                               location
HMMPanther     PTHR11588      TUBULIN                                 T[7-45] 3.3e-24

InterPro       IPR002452      Alpha tubulin
Molecular Function: structural constituent of cytoskeleton (GO:0005200), Molecular Function: GTP binding (GO:0005525), Cellular Component: microtubule (GO:0005874)
method         AccNumber      shortName                               location
FPrintScan     PR01162        ALPHATUBULIN                            T[24-37] 8.5e-11 T[37-53] 8.5e-11

InterPro       IPR008280      Tubulin/FtsZ, C-terminal
Molecular Function: GTPase activity (GO:0003924), Molecular Function: GTP binding (GO:0005525), Biological Process: GTP catabolic process (GO:0006184), Cellular Component: protein complex (GO:0043234), Biological Process: protein polymerization (GO:0051258)
method         AccNumber      shortName                               location
superfamily    SSF55307       Tubulin C-terminal domain-like          T[7-46] 9.7e-09

InterPro       IPR018316      Tubulin/FtsZ, 2-layer sandwich domain
Molecular Function: GTPase activity (GO:0003924), Molecular Function: GTP binding (GO:0005525), Biological Process: GTP catabolic process (GO:0006184), Cellular Component: protein complex (GO:0043234), Biological Process: protein polymerization (GO:0051258)
method         AccNumber      shortName                               location
Gene3D         G3DSA:3.30.1330.20no description                          T[7-45] 1.3e-13
HMMPfam        PF03953        Tubulin_C                               T[7-42] 7.4e-09

Sequence "WQ_CONTROL_1_07-G01-M13F_47_G01.ab1_2_ORF1" crc64 checksum: 7253A14A69FD4A50 length: 53 aa.

InterPro       IPR001377      Ribosomal protein S6e
Molecular Function: structural constituent of ribosome (GO:0003735), Cellular Component: intracellular (GO:0005622), Cellular Component: ribosome (GO:0005840), Biological Process: translation (GO:0006412)
method         AccNumber      shortName                               location
HMMPanther     PTHR11502      40S RIBOSOMAL PROTEIN S6                T[3-40] 5.7e-17

Sequence "WQ_CONTROL_3_12-D02-M13F_47_D02.ab1_6_ORF1" crc64 checksum: 2E7043C18831CF32 length: 44 aa.

InterPro       IPR000217      Tubulin
Molecular Function: GTP binding (GO:0005525), Cellular Component: microtubule (GO:0005874), Biological Process: microtubule-based process (GO:0007017)
method         AccNumber      shortName                               location
HMMPanther     PTHR11588      TUBULIN                                 T[8-36] 7.4e-19

InterPro       IPR002452      Alpha tubulin
Molecular Function: structural constituent of cytoskeleton (GO:0005200), Molecular Function: GTP binding (GO:0005525), Cellular Component: microtubule (GO:0005874)
method         AccNumber      shortName                               location
FPrintScan     PR01162        ALPHATUBULIN                            T[15-28] 7.3e-11 T[28-44] 7.3e-11

InterPro       IPR008280      Tubulin/FtsZ, C-terminal
Molecular Function: GTPase activity (GO:0003924), Molecular Function: GTP binding (GO:0005525), Biological Process: GTP catabolic process (GO:0006184), Cellular Component: protein complex (GO:0043234), Biological Process: protein polymerization (GO:0051258)
method         AccNumber      shortName                               location
superfamily    SSF55307       Tubulin C-terminal domain-like          T[4-37] 3.1e-06

InterPro       IPR018316      Tubulin/FtsZ, 2-layer sandwich domain
Molecular Function: GTPase activity (GO:0003924), Molecular Function: GTP binding (GO:0005525), Biological Process: GTP catabolic process (GO:0006184), Cellular Component: protein complex (GO:0043234), Biological Process: protein polymerization (GO:0051258)
method         AccNumber      shortName                               location
Gene3D         G3DSA:3.30.1330.20no description                          T[6-36] 1.2e-10
HMMPfam        PF03953        Tubulin_C                               T[4-33] 5.6e-07

Sequence "CONTROL_High_Quality_EST.seq.Contig9_1_ORF1" crc64 checksum: B3D2733E51C91A06 length: 38 aa.

InterPro       IPR011992      EF-hand-like domain
Molecular Function: calcium ion binding (GO:0005509)
method         AccNumber      shortName                               location
Gene3D         G3DSA:1.10.238.10no description                          T[5-37] 4e-05

InterPro       NULL           NULL
method         AccNumber      shortName                               location
HMMPanther     PTHR23049      MYOSIN REGULATORY LIGHT CHAIN 2         T[8-37] 7e-09
HMMPanther     PTHR23049:SF4  MYOSIN REGULATORY LIGHT CHAIN 2 (MLC-2) T[8-37] 7e-09

Sequence "WQ_CONTROL_3_09-A02-M13F_47_A02.ab1_6_ORF11" crc64 checksum: D6A11931885F6CC2 length: 36 aa.

InterPro       IPR003451      LytB protein
Biological Process: isopentenyl diphosphate biosynthetic process, mevalonate-independent pathway (GO:0019288), Biological Process: oxidation-reduction process (GO:0055114)
method         AccNumber      shortName                               location
HMMPfam        PF02401        LYTB                                    T[3-36] 1.1e-06

InterPro       NULL           NULL
method         AccNumber      shortName                               location
HMMPanther     PTHR30426      4-HYDROXY-3-METHYLBUT-2-ENYL DIPHOSPHATE REDUCTASET[9-36] 1.5e-05

Sequence "WQ_CONTROL_4_46-F06-M13F_47_F06.ab1_4_ORF1" crc64 checksum: 77641E66E81016BE length: 243 aa.

InterPro       IPR001298      Filamin/ABP280 repeat
Molecular Function: protein binding (GO:0005515)
method         AccNumber      shortName                               location
HMMSmart       SM00557        Filamin-type immunoglobulin domains     T[36-127] 3.2e-39 T[132-225] 1.8e-06

InterPro       IPR013783      Immunoglobulin-like fold
method         AccNumber      shortName                               location
Gene3D         G3DSA:2.60.40.10no description                          T[3-42] 9.7e-09 T[43-127] 4.6e-29 T[134-226] 4e-19

InterPro       IPR014756      Immunoglobulin E-set
method         AccNumber      shortName                               location
superfamily    SSF81296       E set domains                           T[12-131] 6e-37 T[130-229] 2.5e-18

InterPro       IPR017868      Filamin/ABP280 repeat-like
method         AccNumber      shortName                               location
HMMPfam        PF00630        Filamin                                 T[35-121] 2.8e-19 T[169-219] 8.4e-09
ProfileScan    PS50194        FILAMIN_REPEAT                          T[1-29] 9.198 T[32-124] 32.315 T[122-222] 20.952

InterPro       NULL           NULL
method         AccNumber      shortName                               location
HMMPanther     PTHR11915      FAMILY NOT NAMED                        T[8-233] 1.2e-133
HMMPanther     PTHR11915:SF24 SUBFAMILY NOT NAMED                     T[8-233] 1.2e-133

Sequence "WQ_CONTROL_5_39-G05-M13F_47_G05.ab1_1_ORF1" crc64 checksum: 30BAE632396B76B1 length: 240 aa.

InterPro       IPR002423      Chaperonin Cpn60/TCP-1
Molecular Function: ATP binding (GO:0005524), Biological Process: cellular protein metabolic process (GO:0044267)
method         AccNumber      shortName                               location
HMMPanther     PTHR11353      CHAPERONIN                              T[8-232] 3e-103
HMMPfam        PF00118        Cpn60_TCP1                              T[6-233] 4.1e-61
superfamily    SSF48592       GroEL equatorial domain-like            T[91-235] 5.3e-29

InterPro       IPR012721      T-complex protein 1, theta subunit
Molecular Function: ATP binding (GO:0005524), Biological Process: protein folding (GO:0006457), Molecular Function: unfolded protein binding (GO:0051082)
method         AccNumber      shortName                               location
HMMPanther     PTHR11353:SF19 CHAPERONIN CONTAINING T-COMPLEX PROTEIN 1, THETA SUBUNIT, TCPQT[8-232] 3e-103

InterPro       IPR017998      Chaperone tailless complex polypeptide 1 (TCP-1)
method         AccNumber      shortName                               location
FPrintScan     PR00304        TCOMPLEXTCP1                            T[80-102] 3e-05 T[114-126] 3e-05

InterPro       IPR027409      GroEL-like apical domain
method         AccNumber      shortName                               location
Gene3D         G3DSA:3.50.7.10no description                          T[7-73] 4.4e-15
superfamily    SSF52029       GroEL apical domain-like                T[8-85] 2.3e-18

InterPro       IPR027410      TCP-1-like chaperonin intermediate domain
method         AccNumber      shortName                               location
Gene3D         G3DSA:3.30.260.10no description                          T[74-101] 5.2e-05

InterPro       IPR027413      GroEL-like equatorial domain
method         AccNumber      shortName                               location
Gene3D         G3DSA:1.10.560.10no description                          T[102-233] 2.5e-31

Sequence "CONTROL_High_Quality_EST.seq.Contig47_4_ORF1" crc64 checksum: 9570EBE6836C8AB4 length: 217 aa.

InterPro       IPR000629      RNA helicase, ATP-dependent, DEAD-box, conserved site
Molecular Function: nucleic acid binding (GO:0003676), Molecular Function: ATP binding (GO:0005524), Molecular Function: ATP-dependent helicase activity (GO:0008026)
method         AccNumber      shortName                               location
PatternScan    PS00039        DEAD_ATP_HELICASE                       T[27-35] NA

InterPro       IPR001650      Helicase, C-terminal
Molecular Function: nucleic acid binding (GO:0003676), Molecular Function: helicase activity (GO:0004386), Molecular Function: ATP binding (GO:0005524)
method         AccNumber      shortName                               location
HMMPfam        PF00271        Helicase_C                              T[140-211] 2.2e-25
HMMSmart       SM00490        helicase superfamily c-terminal domain  T[133-215] 9.4e-27
ProfileScan    PS51194        HELICASE_CTER                           T[109-217] 19.477

InterPro       IPR011545      DNA/RNA helicase, DEAD/DEAH box type, N-terminal
Molecular Function: nucleic acid binding (GO:0003676), Molecular Function: ATP binding (GO:0005524), Molecular Function: ATP-dependent helicase activity (GO:0008026)
method         AccNumber      shortName                               location
HMMPfam        PF00270        DEAD                                    T[8-69] 4.5e-12

InterPro       IPR014001      Helicase, superfamily 1/2, ATP-binding domain
method         AccNumber      shortName                               location
ProfileScan    PS51192        HELICASE_ATP_BIND_1                     T[8-81] 13.697

InterPro       IPR027417      P-loop containing nucleoside triphosphate hydrolase
method         AccNumber      shortName                               location
superfamily    SSF52540       P-loop containing nucleoside triphosphate hydrolasesT[23-211] 1.2e-44

InterPro       NULL           NULL
method         AccNumber      shortName                               location
Gene3D         G3DSA:3.40.50.300no description                          T[8-85] 1.6e-22 T[86-211] 5.5e-44
HMMPanther     PTHR24031      FAMILY NOT NAMED                        T[8-211] 1.9e-144
HMMPanther     PTHR24031:SF84 SUBFAMILY NOT NAMED                     T[8-211] 1.9e-144
Seg            seg            seg                                     ?[212-217] NA

Sequence "CONTROL_High_Quality_EST.seq.Contig54_3_ORF1" crc64 checksum: 976B85FE09F26072 length: 198 aa.

InterPro       IPR004000      Actin-related protein
method         AccNumber      shortName                               location
HMMPanther     PTHR11937      ACTIN                                   T[8-192] 3.4e-162
HMMPfam        PF00022        Actin                                   T[11-195] 1.8e-74
HMMSmart       SM00268        Actin                                   T[1-198] 1.5e-27

InterPro       IPR004001      Actin, conserved site
Molecular Function: ATP binding (GO:0005524)
method         AccNumber      shortName                               location
PatternScan    PS00432        ACTINS_2                                T[181-189] NA

InterPro       NULL           NULL
method         AccNumber      shortName                               location
Gene3D         G3DSA:3.30.420.40no description                          T[82-193] 1.7e-38
Gene3D         G3DSA:3.90.640.10no description                          T[8-81] 1.6e-41
HMMPanther     PTHR11937:SF93 SUBFAMILY NOT NAMED                     T[8-192] 3.4e-162
superfamily    SSF53067       Actin-like ATPase domain                T[8-198] 1.6e-78

Sequence "CONTROL_High_Quality_EST.seq.Contig1_3_ORF1" crc64 checksum: 48FD65EB6387E397 length: 193 aa.

InterPro       IPR004045      Glutathione S-transferase, N-terminal
Molecular Function: protein binding (GO:0005515)
method         AccNumber      shortName                               location
HMMPfam        PF02798        GST_N                                   T[36-105] 1.3e-14
ProfileScan    PS50404        GST_NTER                                T[31-112] 22.454

InterPro       IPR010987      Glutathione S-transferase, C-terminal-like
method         AccNumber      shortName                               location
Gene3D         G3DSA:1.20.1050.10no description                          T[118-186] 1.4e-15
superfamily    SSF47616       Glutathione S-transferase (GST), C-terminal domainT[103-186] 1.7e-13

InterPro       IPR012336      Thioredoxin-like fold
method         AccNumber      shortName                               location
Gene3D         G3DSA:3.40.30.10no description                          T[36-117] 1.4e-26
superfamily    SSF52833       Thioredoxin-like                        T[18-117] 4e-27

InterPro       IPR017933      Glutathione S-transferase/chloride channel, C-terminal
method         AccNumber      shortName                               location
ProfileScan    PS50405        GST_CTER                                T[118-193] 12.427

InterPro       NULL           NULL
method         AccNumber      shortName                               location
HMMPanther     PTHR11260      GLUTATHIONE S-TRANSFERASE, GST, SUPERFAMILY, GST DOMAIN CONTAININGT[24-186] 2.2e-71
HMMPanther     PTHR11260:SF29 PREDICTED: SIMILAR TO ELONGATION FACTOR 1-GAMMA (EF-1-GAMMA) (EEF-1B GAMMA)T[24-186] 2.2e-71

Sequence "WQ_CONTROL_3_31-G04-M13F_47_G04.ab1_4_ORF1" crc64 checksum: 2E5281DC9773F765 length: 184 aa.

InterPro       IPR001478      PDZ domain
Molecular Function: protein binding (GO:0005515)
method         AccNumber      shortName                               location
HMMPfam        PF00595        PDZ                                     T[4-78] 8.4e-09
HMMSmart       SM00228        Domain present in PSD-95, Dlg, and ZO-1/2.T[6-86] 2.8e-13
ProfileScan    PS50106        PDZ                                     T[1-86] 15.943
superfamily    SSF50156       PDZ domain-like                         T[8-99] 1.8e-17

InterPro       NULL           NULL
method         AccNumber      shortName                               location
Gene3D         G3DSA:2.30.42.10no description                          T[3-92] 5.4e-19
HMMPanther     PTHR19964      MULTIPLE PDZ DOMAIN PROTEIN             T[8-178] 1.8e-70
HMMPanther     PTHR19964:SF6  DISCS LOST-RELATED, INSECT              T[8-178] 1.8e-70
Seg            seg            seg                                     ?[144-155] NA

Sequence "WQ_CONTROL_1_30-F04-M13F_47_F04.ab1_6_ORF1" crc64 checksum: 3307347D4F43E4E9 length: 163 aa.

InterPro       IPR001806      Small GTPase superfamily
Molecular Function: GTP binding (GO:0005525), Biological Process: small GTPase mediated signal transduction (GO:0007264)
method         AccNumber      shortName                               location
FPrintScan     PR00449        RASTRNSFRMNG                            T[8-24] 4e-23 T[26-48] 4e-23 T[88-101] 4e-23 T[123-145] 4e-23
HMMPfam        PF00071        Ras                                     T[10-145] 2e-47

InterPro       IPR002041      Ran GTPase
Molecular Function: GTPase activity (GO:0003924), Molecular Function: GTP binding (GO:0005525), Biological Process: GTP catabolic process (GO:0006184), Biological Process: intracellular protein transport (GO:0006886), Biological Process: nucleocytoplasmic transport (GO:0006913), Biological Process: signal transduction (GO:0007165)
method         AccNumber      shortName                               location
HMMSmart       SM00176        Ran (Ras-related nuclear proteins) /TC4 subfT[1-163] 0.006

InterPro       IPR003578      Small GTPase superfamily, Rho type
Molecular Function: GTP binding (GO:0005525), Cellular Component: intracellular (GO:0005622), Biological Process: small GTPase mediated signal transduction (GO:0007264)
method         AccNumber      shortName                               location
HMMSmart       SM00174        Rho (Ras homology) subfamily of Ras-like smaT[15-144] 6.7e-07

InterPro       IPR003579      Small GTPase superfamily, Rab type
Molecular Function: GTP binding (GO:0005525), Biological Process: small GTPase mediated signal transduction (GO:0007264), Biological Process: protein transport (GO:0015031)
method         AccNumber      shortName                               location
HMMSmart       SM00175        Rab subfamily of small GTPases          T[10-148] 1.1e-56

InterPro       IPR005225      Small GTP-binding protein domain
Molecular Function: GTP binding (GO:0005525)
method         AccNumber      shortName                               location
HMMTigr        TIGR00231      small_GTP: small GTP-binding protein domainT[10-141] 1.1e-24

InterPro       IPR020849      Small GTPase superfamily, Ras type
Molecular Function: GTPase activity (GO:0003924), Molecular Function: GTP binding (GO:0005525), Biological Process: GTP catabolic process (GO:0006184), Biological Process: signal transduction (GO:0007165), Cellular Component: membrane (GO:0016020)
method         AccNumber      shortName                               location
HMMSmart       SM00173        Ras subfamily of RAS small GTPases      T[6-148] 8.1e-10

InterPro       IPR027417      P-loop containing nucleoside triphosphate hydrolase
method         AccNumber      shortName                               location
superfamily    SSF52540       P-loop containing nucleoside triphosphate hydrolasesT[14-148] 5.3e-44

InterPro       NULL           NULL
method         AccNumber      shortName                               location
Gene3D         G3DSA:3.40.50.300no description                          T[11-156] 5e-52
HMMPanther     PTHR24073      FAMILY NOT NAMED                        T[8-159] 5e-88
HMMPanther     PTHR24073:SF132SUBFAMILY NOT NAMED                     T[8-159] 5e-88
ProfileScan    PS51419        RAB                                     T[1-163] 27.414

Sequence "WQ_CONTROL_4_36-D05-M13F_47_D05.ab1_3_ORF1" crc64 checksum: 9D0DDFA813EE3F42 length: 159 aa.

InterPro       IPR006021      Staphylococcal nuclease (SNase-like)
Molecular Function: nucleic acid binding (GO:0003676)
method         AccNumber      shortName                               location
Gene3D         G3DSA:2.40.50.90no description                          T[32-158] 1.5e-24
HMMPfam        PF00565        SNase                                   T[58-143] 8.2e-05

InterPro       IPR016071      Staphylococcal nuclease (SNase-like), OB-fold
Molecular Function: nucleic acid binding (GO:0003676), Molecular Function: hydrolase activity, acting on ester bonds (GO:0016788)
method         AccNumber      shortName                               location
superfamily    SSF50199       Staphylococcal nuclease                 T[12-151] 2.9e-13

InterPro       NULL           NULL
method         AccNumber      shortName                               location
Gene3D         G3DSA:2.30.30.140no description                          T[9-31] 0.00086
HMMPanther     PTHR12302      EBNA2 BINDING PROTEIN P100              T[8-157] 2.4e-23
HMMPanther     PTHR12302:SF0  SUBFAMILY NOT NAMED                     T[8-157] 2.4e-23
Seg            seg            seg                                     ?[91-107] NA

Sequence "CONTROL_High_Quality_EST.seq.Contig34_6_ORF1" crc64 checksum: C3CB766EC8B7E177 length: 156 aa.

InterPro       IPR000217      Tubulin
Molecular Function: GTP binding (GO:0005525), Cellular Component: microtubule (GO:0005874), Biological Process: microtubule-based process (GO:0007017)
method         AccNumber      shortName                               location
FPrintScan     PR01161        TUBULIN                                 T[7-27] 1.9e-47 T[50-69] 1.9e-47 T[92-103] 1.9e-47 T[105-129] 1.9e-47 T[131-149] 1.9e-47
HMMPanther     PTHR11588      TUBULIN                                 T[8-147] 1.1e-121

InterPro       IPR002452      Alpha tubulin
Molecular Function: structural constituent of cytoskeleton (GO:0005200), Molecular Function: GTP binding (GO:0005525), Cellular Component: microtubule (GO:0005874)
method         AccNumber      shortName                               location
FPrintScan     PR01162        ALPHATUBULIN                            T[15-30] 1.4e-26 T[42-55] 1.4e-26 T[85-98] 1.4e-26 T[117-125] 1.4e-26

InterPro       IPR003008      Tubulin/FtsZ, GTPase domain
Cellular Component: protein complex (GO:0043234), Biological Process: protein polymerization (GO:0051258)
method         AccNumber      shortName                               location
Gene3D         G3DSA:3.40.50.1440no description                          T[8-149] 1.1e-66
HMMPfam        PF00091        Tubulin                                 T[8-149] 1.7e-43
HMMSmart       SM00864        Tubulin/FtsZ family, GTPase domain      T[46-155] 4.1e-08
superfamily    SSF52490       Tubulin nucleotide-binding domain-like  T[8-150] 5.4e-53

InterPro       IPR017975      Tubulin, conserved site
Molecular Function: GTP binding (GO:0005525), Cellular Component: microtubule (GO:0005874), Biological Process: microtubule-based process (GO:0007017)
method         AccNumber      shortName                               location
PatternScan    PS00227        TUBULIN                                 T[139-145] NA

InterPro       NULL           NULL
method         AccNumber      shortName                               location
Seg            seg            seg                                     ?[137-147] NA

Sequence "WQ_CONTROL_2_87-G11-M13F_47_G11.ab1_2_ORF1" crc64 checksum: 1366F4BB2852BB51 length: 147 aa.

InterPro       IPR016650      Eukaryotic translation initiation factor 3 subunit E
Molecular Function: translation initiation factor activity (GO:0003743), Cellular Component: cytoplasm (GO:0005737), Cellular Component: eukaryotic translation initiation factor 3 complex (GO:0005852)
method         AccNumber      shortName                               location
HMMPanther     PTHR10317      EUKARYOTIC TRANSLATION INITIATION FACTOR 3 SUBUNIT ET[7-140] 4.1e-82

Sequence "WQ_CONTROL_2_38-F05-M13F_47_F05.ab1_2_ORF1" crc64 checksum: 07013363D8B3E520 length: 142 aa.

InterPro       IPR002132      Ribosomal protein L5
Molecular Function: structural constituent of ribosome (GO:0003735), Cellular Component: intracellular (GO:0005622), Cellular Component: ribosome (GO:0005840), Biological Process: translation (GO:0006412)
method         AccNumber      shortName                               location
HMMPanther     PTHR11994      60S RIBOSOMAL PROTEIN L11-RELATED       T[8-140] 2.3e-99
HMMPfam        PF00673        Ribosomal_L5_C                          T[29-128] 1.6e-23

InterPro       IPR022803      Ribosomal protein L5 domain
method         AccNumber      shortName                               location
Gene3D         G3DSA:3.30.1440.10no description                          T[8-137] 4.2e-62
superfamily    SSF55282       Ribosomal protein L5                    T[8-136] 1.2e-42

InterPro       NULL           NULL
method         AccNumber      shortName                               location
HMMPanther     PTHR11994:SF2  60S RIBOSOMAL PROTEIN L11               T[8-140] 2.3e-99

Sequence "WQ_CONTROL_2_20-D03-M13F_47_D03.ab1_6_ORF1" crc64 checksum: 6123515A000F2A28 length: 137 aa.

InterPro       IPR008209      Phosphoenolpyruvate carboxykinase, GTP-utilising
Molecular Function: phosphoenolpyruvate carboxykinase activity (GO:0004611), Molecular Function: GTP binding (GO:0005525), Biological Process: gluconeogenesis (GO:0006094)
method         AccNumber      shortName                               location
HMMPanther     PTHR11561      PHOSPHOENOLPYRUVATE CARBOXYKINASE       T[8-119] 4.2e-64
HMMPfam        PF00821        PEPCK                                   T[8-116] 3.4e-40

InterPro       IPR008210      Phosphoenolpyruvate carboxykinase, N-terminal
Molecular Function: phosphoenolpyruvate carboxykinase activity (GO:0004611), Biological Process: gluconeogenesis (GO:0006094), Molecular Function: purine nucleotide binding (GO:0017076)
method         AccNumber      shortName                               location
Gene3D         G3DSA:3.40.449.10no description                          T[16-116] 3e-43
superfamily    SSF68923       PEP carboxykinase N-terminal domain     T[8-118] 3.2e-41

InterPro       NULL           NULL
method         AccNumber      shortName                               location
Seg            seg            seg                                     ?[3-12] NA

Sequence "WQ_CONTROL_1_08-H01-M13F_47_H01.ab1_3_ORF1" crc64 checksum: 8C277E8D5D12D900 length: 126 aa.

InterPro       IPR003599      Immunoglobulin subtype
method         AccNumber      shortName                               location
HMMSmart       SM00409        Immunoglobulin                          T[1-84] 0.0051

InterPro       IPR007110      Immunoglobulin-like domain
Molecular Function: protein binding (GO:0005515)
method         AccNumber      shortName                               location
ProfileScan    PS50835        IG_LIKE                                 T[1-84] 8.865

InterPro       IPR013098      Immunoglobulin I-set
method         AccNumber      shortName                               location
HMMPfam        PF07679        I-set                                   T[2-83] 8.2e-11

InterPro       IPR013783      Immunoglobulin-like fold
method         AccNumber      shortName                               location
Gene3D         G3DSA:2.60.40.10no description                          T[2-86] 8.8e-19

InterPro       NULL           NULL
method         AccNumber      shortName                               location
superfamily    SSF48726       Immunoglobulin                          T[1-96] 2.5e-18

Sequence "WQ_CONTROL_4_63-G08-M13F_47_G08.ab1_2_ORF1" crc64 checksum: 625CC01AA34A58AD length: 123 aa.

InterPro       IPR000454      ATPase, F0 complex, subunit C
Molecular Function: hydrogen ion transmembrane transporter activity (GO:0015078), Biological Process: ATP synthesis coupled proton transport (GO:0015986), Cellular Component: proton-transporting ATP synthase complex, coupling factor F(o) (GO:0045263)
method         AccNumber      shortName                               location
FPrintScan     PR00124        ATPASEC                                 T[57-76] 9.6e-32 T[78-93] 9.6e-32 T[95-120] 9.6e-32
Gene3D         G3DSA:1.20.20.10no description                          T[54-121] 3.8e-25

InterPro       IPR002379      V-ATPase proteolipid subunit C-like domain
Molecular Function: hydrogen ion transmembrane transporter activity (GO:0015078), Biological Process: ATP hydrolysis coupled proton transport (GO:0015991), Cellular Component: proton-transporting two-sector ATPase complex, proton-transporting domain (GO:0033177)
method         AccNumber      shortName                               location
HMMPfam        PF00137        ATP-synt_C                              T[55-122] 7.6e-17
superfamily    SSF81333       F1F0 ATP synthase subunit C             T[47-122] 2.2e-17

InterPro       IPR020537      ATPase, F0 complex, subunit C, DCCD-binding site
method         AccNumber      shortName                               location
PatternScan    PS00605        ATPASE_C                                T[85-106] NA

InterPro       NULL           NULL
method         AccNumber      shortName                               location
HAMAP          MF_01396       ATP_synth_c_bact                        T[55-122] 13.546
HMMPanther     PTHR10031      ATP SYNTHASE LIPID-BINDING PROTEIN, MITOCHONDRIALT[8-123] 1.2e-67
HMMPanther     PTHR10031:SF0  ATP SYNTHASE LIPID-BINDING PROTEIN, MITOCHONDRIALT[8-123] 1.2e-67
Seg            seg            seg                                     ?[57-76] NA ?[107-123] NA
TMHMM          tmhmm          transmembrane_regions                   ?[56-85] NA ?[99-121] NA

Sequence "CONTROL_High_Quality_EST.seq.Contig105_4_ORF1" crc64 checksum: D7437DBDBC4EBE25 length: 116 aa.

InterPro       IPR005680      Ribosomal protein S23, eukaryotic/archaeal
Molecular Function: structural constituent of ribosome (GO:0003735), Biological Process: translation (GO:0006412), Cellular Component: small ribosomal subunit (GO:0015935)
method         AccNumber      shortName                               location
HMMTigr        TIGR00982      S23_S12_E_A: ribosomal protein S23 (S12)T[6-109] 1.6e-47

InterPro       IPR006032      Ribosomal protein S12/S23
Molecular Function: structural constituent of ribosome (GO:0003735), Cellular Component: intracellular (GO:0005622), Cellular Component: ribosome (GO:0005840), Biological Process: translation (GO:0006412)
method         AccNumber      shortName                               location
HMMPIR         PIRSF002133    Ribosomal protein, S12p/S12a/S23e/organellar S12 typesT[2-116] 1.7e-32
HMMPanther     PTHR11652      30S RIBOSOMAL PROTEIN S12 FAMILY MEMBER T[6-109] 4.5e-82
HMMPfam        PF00164        Ribosomal_S12                           T[5-109] 1.1e-38
PatternScan    PS00055        RIBOSOMAL_S12                           T[29-36] NA

InterPro       IPR012340      Nucleic acid-binding, OB-fold
method         AccNumber      shortName                               location
Gene3D         G3DSA:2.40.50.140no description                          T[6-109] 1.9e-32
superfamily    SSF50249       Nucleic acid-binding proteins           T[2-110] 1.7e-30

InterPro       NULL           NULL
method         AccNumber      shortName                               location
HMMPanther     PTHR11652:SF3  SUBFAMILY NOT NAMED                     T[6-109] 4.5e-82

Sequence "CONTROL_High_Quality_EST.seq.Contig87_6_ORF1" crc64 checksum: F1A87C757EBF00E8 length: 109 aa.

InterPro       IPR000951      Phthalate dioxygenase reductase
Molecular Function: electron carrier activity (GO:0009055), Molecular Function: oxidoreductase activity (GO:0016491)
method         AccNumber      shortName                               location
FPrintScan     PR00409        PHDIOXRDTASE                            T[48-62] 8.1e-05 T[70-89] 8.1e-05

InterPro       IPR008333      Oxidoreductase, FAD-binding domain
method         AccNumber      shortName                               location
HMMPfam        PF00970        FAD_binding_6                           T[24-61] 1.4e-06

InterPro       IPR017938      Riboflavin synthase-like beta-barrel
Molecular Function: oxidoreductase activity (GO:0016491), Biological Process: oxidation-reduction process (GO:0055114)
method         AccNumber      shortName                               location
superfamily    SSF63380       Riboflavin synthase domain-like         T[22-60] 3.8e-07

InterPro       NULL           NULL
method         AccNumber      shortName                               location
Gene3D         G3DSA:2.40.30.10no description                          T[22-50] 3.7e-06
Gene3D         G3DSA:3.40.50.80no description                          T[51-103] 3.5e-13
HMMPanther     PTHR19370      NADH-CYTOCHROME B5 REDUCTASE            T[28-102] 2e-18
TMHMM          tmhmm          transmembrane_regions                   ?[69-89] NA
superfamily    SSF52343       Ferredoxin reductase-like, C-terminal NADP-linked domainT[49-102] 9e-13

Sequence "WQ_CONTROL_2_64-H08-M13F_47_H08.ab1_4_ORF1" crc64 checksum: EB4E0ABD165A1786 length: 108 aa.

InterPro       IPR004000      Actin-related protein
method         AccNumber      shortName                               location
HMMPanther     PTHR11937      ACTIN                                   T[7-102] 8.7e-78
HMMPfam        PF00022        Actin                                   T[7-105] 1.7e-45

InterPro       IPR004001      Actin, conserved site
Molecular Function: ATP binding (GO:0005524)
method         AccNumber      shortName                               location
PatternScan    PS00432        ACTINS_2                                T[91-99] NA

InterPro       NULL           NULL
method         AccNumber      shortName                               location
Gene3D         G3DSA:3.30.420.40no description                          T[8-83] 6.8e-35
HMMPanther     PTHR11937:SF93 SUBFAMILY NOT NAMED                     T[7-102] 8.7e-78
superfamily    SSF53067       Actin-like ATPase domain                T[8-108] 1.3e-40

Sequence "CONTROL_High_Quality_EST.seq.Contig23_1_ORF1" crc64 checksum: DF4C8322C72B3506 length: 99 aa.

InterPro       IPR000533      Tropomyosin
method         AccNumber      shortName                               location
HMMPfam        PF12718        Tropomyosin_1                           T[11-93] 9.3e-20

InterPro       NULL           NULL
method         AccNumber      shortName                               location
Coil           coil           coiled-coil                             ?[8-92] NA
Gene3D         G3DSA:1.20.5.340no description                          T[10-63] 1.2e-12 T[64-93] 3.7e-09
HMMPanther     PTHR19269      TROPOMYOSIN                             T[7-92] 2.8e-48
HMMPanther     PTHR19269:SF9  UNCHARACTERIZED                         T[7-92] 2.8e-48
Seg            seg            seg                                     ?[21-31] NA ?[80-97] NA

Sequence "WQ_CONTROL_5_45-E06-M13F_47_E06.ab1_4_ORF1" crc64 checksum: A5D4B4BFB92B1040 length: 99 aa.

InterPro       IPR001752      Kinesin, motor domain
Molecular Function: microtubule motor activity (GO:0003777), Molecular Function: ATP binding (GO:0005524), Cellular Component: microtubule associated complex (GO:0005875), Biological Process: microtubule-based movement (GO:0007018)
method         AccNumber      shortName                               location
Gene3D         G3DSA:3.40.850.10no description                          T[7-94] 5.2e-19
HMMPfam        PF00225        Kinesin                                 T[7-93] 2e-12
ProfileScan    PS50067        KINESIN_MOTOR_DOMAIN2                   T[1-99] 12.171

InterPro       IPR027417      P-loop containing nucleoside triphosphate hydrolase
method         AccNumber      shortName                               location
superfamily    SSF52540       P-loop containing nucleoside triphosphate hydrolasesT[7-92] 2.1e-11

InterPro       NULL           NULL
method         AccNumber      shortName                               location
HMMPanther     PTHR24115      FAMILY NOT NAMED                        T[7-92] 4.5e-44
HMMPanther     PTHR24115:SF128SUBFAMILY NOT NAMED                     T[7-92] 4.5e-44

Sequence "WQ_CONTROL_2_11-C02-M13F_47_C02.ab1_1_ORF1" crc64 checksum: 8E7246BDB3862DC6 length: 95 aa.

InterPro       IPR004631      4-aminobutyrate aminotransferase, eukaryotic
Molecular Function: 4-aminobutyrate transaminase activity (GO:0003867), Biological Process: gamma-aminobutyric acid metabolic process (GO:0009448)
method         AccNumber      shortName                               location
HMMPanther     PTHR11986:SF6  4-AMINOBUTYRATE AMINOTRANSFERASE        T[8-88] 3.7e-22

InterPro       IPR005814      Aminotransferase class-III
Molecular Function: transaminase activity (GO:0008483), Molecular Function: pyridoxal phosphate binding (GO:0030170)
method         AccNumber      shortName                               location
HMMPanther     PTHR11986      AMINOTRANSFERASE CLASS III              T[8-88] 3.7e-22
HMMPfam        PF00202        Aminotran_3                             T[9-88] 1.9e-09

InterPro       IPR015421      Pyridoxal phosphate-dependent transferase, major region, subdomain 1
Molecular Function: catalytic activity (GO:0003824), Molecular Function: pyridoxal phosphate binding (GO:0030170)
method         AccNumber      shortName                               location
Gene3D         G3DSA:3.40.640.10no description                          T[9-88] 2.6e-18

Sequence "WQ_CONTROL_2_50-B07-M13F_47_B07.ab1_1_ORF1" crc64 checksum: 39A2568028A8B842 length: 94 aa.

InterPro       IPR002293      Amino acid/polyamine transporter I
Biological Process: amino acid transmembrane transport (GO:0003333), Molecular Function: amino acid transmembrane transporter activity (GO:0015171), Cellular Component: membrane (GO:0016020)
method         AccNumber      shortName                               location
HMMPanther     PTHR11785      AMINO ACID TRANSPORTER                  T[10-86] 3.2e-25

InterPro       NULL           NULL
method         AccNumber      shortName                               location
HMMPanther     PTHR11785:SF72 CATIONIC AMINO ACID TRANSPORTER SLC7A11-RELATEDT[10-86] 3.2e-25
HMMPfam        PF13520        AA_permease_2                           T[12-79] 5.6e-07
SignalPHMM     SignalP-NN(euk)signal-peptide                          ?[1-38] NA
TMHMM          tmhmm          transmembrane_regions                   ?[15-35] NA

Sequence "WQ_CONTROL_4_35-C05-M13F_47_C05.ab1_2_ORF1" crc64 checksum: E4FFBE7F9A2185CF length: 88 aa.

InterPro       IPR000245      V-ATPase proteolipid subunit
Molecular Function: hydrogen ion transmembrane transporter activity (GO:0015078), Biological Process: ATP hydrolysis coupled proton transport (GO:0015991), Cellular Component: proton-transporting V-type ATPase, V0 domain (GO:0033179)
method         AccNumber      shortName                               location
FPrintScan     PR00122        VACATPASE                               T[14-38] 2.3e-22 T[64-88] 2.3e-22

InterPro       IPR002379      V-ATPase proteolipid subunit C-like domain
Molecular Function: hydrogen ion transmembrane transporter activity (GO:0015078), Biological Process: ATP hydrolysis coupled proton transport (GO:0015991), Cellular Component: proton-transporting two-sector ATPase complex, proton-transporting domain (GO:0033177)
method         AccNumber      shortName                               location
HMMPfam        PF00137        ATP-synt_C                              T[4-36] 1.6e-08
superfamily    SSF81333       F1F0 ATP synthase subunit C             T[43-81] 1e-05 T[1-39] 0.0054

InterPro       IPR011555      V-ATPase proteolipid subunit C, eukaryotic
Molecular Function: hydrogen ion transmembrane transporter activity (GO:0015078), Biological Process: ATP hydrolysis coupled proton transport (GO:0015991), Cellular Component: proton-transporting V-type ATPase, V0 domain (GO:0033179)
method         AccNumber      shortName                               location
HMMTigr        TIGR01100      V_ATP_synt_C: V-type ATPase, C subunit  T[7-78] 6.1e-33

InterPro       NULL           NULL
method         AccNumber      shortName                               location
Gene3D         G3DSA:1.20.120.610no description                          T[6-81] 9.3e-29
HMMPanther     PTHR10263      V-TYPE PROTON ATPASE PROTEOLIPID SUBUNITT[7-81] 1.3e-42
HMMPanther     PTHR10263:SF2  V-TYPE PROTON ATPASE 16 KDA PROTEOLIPID SUBUNITT[7-81] 1.3e-42
SignalPHMM     SignalP-NN(euk)signal-peptide                          ?[1-31] NA
TMHMM          tmhmm          transmembrane_regions                   ?[15-35] NA ?[54-74] NA

Sequence "WQ_CONTROL_5_31-G04-M13F_47_G04.ab1_5_ORF1" crc64 checksum: 4DF05EE65810A4EC length: 85 aa.

InterPro       IPR006846      Ribosomal protein S30
Molecular Function: structural constituent of ribosome (GO:0003735), Cellular Component: intracellular (GO:0005622), Cellular Component: ribosome (GO:0005840), Biological Process: translation (GO:0006412)
method         AccNumber      shortName                               location
HMMPfam        PF04758        Ribosomal_S30                           T[23-78] 2.4e-26

InterPro       NULL           NULL
method         AccNumber      shortName                               location
HMMPanther     PTHR12650      40S RIBOSOMAL PROTEIN S30/UBIQUITIN-LIKE PROTEIN FUBIT[12-77] 1.5e-41
HMMPanther     PTHR12650:SF4  40S RIBOSOMAL PROTEIN S30               T[12-77] 1.5e-41
Seg            seg            seg                                     ?[40-51] NA

Sequence "WQ_CONTROL_6_11-C02-M13F_47_C02.ab1_2_ORF1" crc64 checksum: B6D64344A6F71C18 length: 83 aa.

InterPro       IPR026741      Protein strawberry notch-like
Biological Process: regulation of transcription, DNA-dependent (GO:0006355)
method         AccNumber      shortName                               location
HMMPanther     PTHR12706      STRAWBERRY NOTCH-RELATED                T[7-76] 7.4e-35

InterPro       IPR026937      Strawberry notch, helicase C domain
method         AccNumber      shortName                               location
HMMPfam        PF13871        Helicase_C_4                            T[7-76] 3.1e-25

InterPro       NULL           NULL
method         AccNumber      shortName                               location
HMMPanther     PTHR12706:SF0  SUBFAMILY NOT NAMED                     T[7-76] 7.4e-35
Seg            seg            seg                                     ?[59-70] NA

Sequence "WQ_CONTROL_5_51-C07-M13F_47_C07.ab1_6_ORF2" crc64 checksum: B681ECF625752BC2 length: 81 aa.

InterPro       IPR001901      Protein translocase complex, SecE/Sec61-gamma subunit
Biological Process: protein targeting (GO:0006605), Biological Process: intracellular protein transport (GO:0006886), Cellular Component: membrane (GO:0016020)
method         AccNumber      shortName                               location
HMMPfam        PF00584        SecE                                    T[45-72] 3.8e-05

InterPro       NULL           NULL
method         AccNumber      shortName                               location
HMMPanther     PTHR12309      SEC61 GAMMA SUBUNIT                     T[9-73] 3.4e-21
HMMPanther     PTHR12309:SF7  PROTEIN TRANSPORT PROTEIN SEC61 SUBUNIT GAMMA   SOURCE:UNIPROTKB/SWISS-PROT,ACC:T[9-73] 3.4e-21
SignalPHMM     SignalP-NN(euk)signal-peptide                          ?[1-29] NA
TMHMM          tmhmm          transmembrane_regions                   ?[5-25] NA

Sequence "WQ_CONTROL_6_54-F07-M13F_47_F07.ab1_4_ORF1" crc64 checksum: 65023848A332D0F0 length: 80 aa.

InterPro       NULL           NULL
method         AccNumber      shortName                               location
HMMPanther     PTHR20852      GLUTAMINE SYNTHETASE                    T[4-73] 3.8e-21
HMMPanther     PTHR20852:SF14 GLUTAMINE SYNTHETASE (GLUTAMATE--AMMONIA LIGASE) (GS)T[4-73] 3.8e-21
superfamily    SSF55931       Glutamine synthetase/guanido kinase     T[34-73] 5.9e-06

Sequence "WQ_CONTROL_3_28-D04-M13F_47_D04.ab1_2_ORF1" crc64 checksum: 814DAD19EAF57DC2 length: 76 aa.

InterPro       IPR000819      Peptidase M17, leucyl aminopeptidase, C-terminal
Molecular Function: aminopeptidase activity (GO:0004177), Cellular Component: intracellular (GO:0005622), Biological Process: proteolysis (GO:0006508)
method         AccNumber      shortName                               location
HMMPfam        PF00883        Peptidase_M17                           T[3-73] 7.6e-10

InterPro       NULL           NULL
method         AccNumber      shortName                               location
Gene3D         G3DSA:3.40.630.10no description                          T[2-73] 3.1e-14
HMMPanther     PTHR11963      LEUCINE AMINOPEPTIDASE-RELATED          T[2-69] 1e-33
HMMPanther     PTHR11963:SF4  LEUCINE AMINOPEPTIDASE-RELATED          T[2-69] 1e-33
superfamily    SSF53187       Zn-dependent exopeptidases              T[2-71] 7.9e-08

Sequence "WQ_CONTROL_5_13-E02-M13F_47_E02.ab1_1_ORF1" crc64 checksum: 318B67BF87C0754F length: 71 aa.

InterPro       NULL           NULL
method         AccNumber      shortName                               location
TMHMM          tmhmm          transmembrane_regions                   ?[21-41] NA

Sequence "CONTROL_High_Quality_EST.seq.Contig57_6_ORF1" crc64 checksum: D15FB8206E583476 length: 71 aa.

InterPro       IPR000533      Tropomyosin
method         AccNumber      shortName                               location
FPrintScan     PR00194        TROPOMYOSIN                             T[14-34] 4.7e-19 T[39-67] 4.7e-19
HMMPfam        PF00261        Tropomyosin                             T[8-64] 1.2e-23

InterPro       NULL           NULL
method         AccNumber      shortName                               location
Coil           coil           coiled-coil                             ?[7-63] NA
HMMPanther     PTHR19269      TROPOMYOSIN                             T[8-63] 1.7e-32
HMMPanther     PTHR19269:SF9  UNCHARACTERIZED                         T[8-63] 1.7e-32

Sequence "WQ_CONTROL_3_05-E01-M13F_47_E01.ab1_4_ORF1" crc64 checksum: B59D1CAA8AA75FF7 length: 69 aa.

InterPro       IPR000719      Protein kinase, catalytic domain
Molecular Function: protein kinase activity (GO:0004672), Molecular Function: ATP binding (GO:0005524), Biological Process: protein phosphorylation (GO:0006468)
method         AccNumber      shortName                               location
HMMPfam        PF00069        Pkinase                                 T[8-62] 1.2e-16
ProfileScan    PS50011        PROTEIN_KINASE_DOM                      T[1-69] 16.768

InterPro       IPR008271      Serine/threonine-protein kinase, active site
Molecular Function: protein serine/threonine kinase activity (GO:0004674), Biological Process: protein phosphorylation (GO:0006468)
method         AccNumber      shortName                               location
PatternScan    PS00108        PROTEIN_KINASE_ST                       T[35-47] NA

InterPro       IPR011009      Protein kinase-like domain
Molecular Function: transferase activity, transferring phosphorus-containing groups (GO:0016772)
method         AccNumber      shortName                               location
superfamily    SSF56112       Protein kinase-like (PK-like)           T[7-61] 1.3e-16

InterPro       NULL           NULL
method         AccNumber      shortName                               location
Gene3D         G3DSA:1.10.510.10no description                          T[9-61] 2.5e-16
HMMPanther     PTHR24056      CELL DIVISION PROTEIN KINASE            T[6-61] 1.6e-20

Sequence "WQ_CONTROL_6_56-H07-M13F_47_H07.ab1_3_ORF1" crc64 checksum: B69B80A53F2F89BC length: 63 aa.

InterPro       IPR002136      Ribosomal protein L4/L1e
Molecular Function: structural constituent of ribosome (GO:0003735), Cellular Component: ribosome (GO:0005840), Biological Process: translation (GO:0006412)
method         AccNumber      shortName                               location
HMMPfam        PF00573        Ribosomal_L4                            T[16-56] 1.4e-08

InterPro       IPR023574      Ribosomal protein L4 domain
Molecular Function: structural constituent of ribosome (GO:0003735), Cellular Component: ribosome (GO:0005840), Biological Process: translation (GO:0006412)
method         AccNumber      shortName                               location
Gene3D         G3DSA:3.40.1370.10no description                          T[6-59] 3.7e-20
superfamily    SSF52166       Ribosomal protein L4                    T[6-61] 1e-11

InterPro       NULL           NULL
method         AccNumber      shortName                               location
HMMPanther     PTHR19431      60S RIBOSOMAL PROTEIN L4                T[6-59] 6.9e-26

Sequence "WQ_CONTROL_1_62-F08-M13F_47_F08.ab1_3_ORF1" crc64 checksum: 63C7DA9C7B8B63EA length: 62 aa.

InterPro       IPR002020      Citrate synthase-like
Biological Process: cellular carbohydrate metabolic process (GO:0044262), Molecular Function: transferase activity, transferring acyl groups, acyl groups converted into alkyl on transfer (GO:0046912)
method         AccNumber      shortName                               location
HMMPanther     PTHR11739      CITRATE SYNTHASE                        T[7-62] 5.5e-14
HMMPfam        PF00285        Citrate_synt                            T[8-42] 2.6e-06

InterPro       IPR016141      Citrate synthase-like, core
Biological Process: cellular carbohydrate metabolic process (GO:0044262), Molecular Function: transferase activity, transferring acyl groups, acyl groups converted into alkyl on transfer (GO:0046912)
method         AccNumber      shortName                               location
superfamily    SSF48256       Citrate synthase                        T[7-57] 2.4e-11

InterPro       NULL           NULL
method         AccNumber      shortName                               location
HMMPanther     PTHR11739:SF0  SUBFAMILY NOT NAMED                     T[7-62] 5.5e-14
SignalPHMM     SignalP-NN(euk)signal-peptide                          ?[1-36] NA
TMHMM          tmhmm          transmembrane_regions                   ?[10-30] NA

Sequence "CONTROL_High_Quality_EST.seq.Contig71_3_ORF1" crc64 checksum: FBF24C964BCA509C length: 61 aa.

InterPro       IPR002313      Lysine-tRNA ligase, class II
Molecular Function: lysine-tRNA ligase activity (GO:0004824), Molecular Function: ATP binding (GO:0005524), Biological Process: lysyl-tRNA aminoacylation (GO:0006430)
method         AccNumber      shortName                               location
HMMPanther     PTHR22594:SF4  LYSYL-TRNA SYNTHETASE                   T[7-55] 1.4e-21

InterPro       IPR004364      Aminoacyl-tRNA synthetase, class II (D/K/N)
Molecular Function: nucleotide binding (GO:0000166), Molecular Function: aminoacyl-tRNA ligase activity (GO:0004812), Molecular Function: ATP binding (GO:0005524), Biological Process: tRNA aminoacylation for protein translation (GO:0006418)
method         AccNumber      shortName                               location
HMMPfam        PF00152        tRNA-synt_2                             T[5-55] 5.1e-09

InterPro       IPR018150      Aminoacyl-tRNA synthetase, class II (D/K/N)-like
Molecular Function: nucleotide binding (GO:0000166), Molecular Function: aminoacyl-tRNA ligase activity (GO:0004812), Molecular Function: ATP binding (GO:0005524), Biological Process: tRNA aminoacylation for protein translation (GO:0006418)
method         AccNumber      shortName                               location
HMMPanther     PTHR22594      ASPARTYL/LYSYL-TRNA SYNTHETASE          T[7-55] 1.4e-21

InterPro       NULL           NULL
method         AccNumber      shortName                               location
Gene3D         G3DSA:3.30.930.10no description                          T[5-55] 9.7e-12
superfamily    SSF55681       Class II aaRS and biotin synthetases    T[5-60] 3.7e-11

Sequence "CONTROL_High_Quality_EST.seq.Contig75_2_ORF1" crc64 checksum: B76E4248E53FA019 length: 56 aa.

InterPro       IPR016095      Ribosomal protein L1, 3-layer alpha/beta-sandwich
Molecular Function: structural constituent of ribosome (GO:0003735), Cellular Component: intracellular (GO:0005622)
method         AccNumber      shortName                               location
Gene3D         G3DSA:3.40.50.790no description                          T[9-49] 9.4e-14

InterPro       IPR023674      Ribosomal protein L1, superfamily
Molecular Function: RNA binding (GO:0003723), Molecular Function: structural constituent of ribosome (GO:0003735), Cellular Component: large ribosomal subunit (GO:0015934)
method         AccNumber      shortName                               location
superfamily    SSF56808       Ribosomal protein L1                    T[4-49] 1e-06

InterPro       NULL           NULL
method         AccNumber      shortName                               location
HMMPanther     PTHR23105      RIBOSOMAL PROTEIN L7AE FAMILY MEMBER    T[7-49] 7.7e-16
HMMPanther     PTHR23105:SF4  60S RIBOSOMAL PROTEIN L10A              T[7-49] 7.7e-16
Seg            seg            seg                                     ?[36-51] NA

Sequence "WQ_CONTROL_2_14-F02-M13F_47_F02.ab1_6_ORF1" crc64 checksum: A12B27E0A5C7BFCB length: 56 aa.

InterPro       IPR000618      Insect cuticle protein
Molecular Function: structural constituent of cuticle (GO:0042302)
method         AccNumber      shortName                               location
ProfileScan    PS51155        CHIT_BIND_RR_2                          T[1-36] 9.739

InterPro       NULL           NULL
method         AccNumber      shortName                               location
HMMPanther     PTHR10380      CUTICLE PROTEIN                         T[8-55] 1.3e-07

Sequence "WQ_CONTROL_1_96-H12-M13F_47_H12.ab1_6_ORF11" crc64 checksum: EDDF1B04B6A01FE2 length: 54 aa.

InterPro       IPR005664      Tetrahydrodipicolinate N-succinyltransferase, transferase hexapeptide repeat family
Molecular Function: 2,3,4,5-tetrahydropyridine-2,6-dicarboxylate N-succinyltransferase activity (GO:0008666), Biological Process: lysine biosynthetic process via diaminopimelate (GO:0009089)
method         AccNumber      shortName                               location
HMMPanther     PTHR19136:SF52 2,3,4,5-TETRAHYDROPYRIDINE-2,6-DICARBOXYLATE N-SUCCINYLTRANSFERASET[4-46] 7e-06

InterPro       IPR023180      Tetrahydrodipicolinate-N-succinyltransferase, chain A, domain 1
method         AccNumber      shortName                               location
Gene3D         G3DSA:1.10.166.10no description                          T[3-46] 7.1e-10

InterPro       NULL           NULL
method         AccNumber      shortName                               location
HMMPanther     PTHR19136      FAMILY NOT NAMED                        T[4-46] 7e-06

Sequence "WQ_CONTROL_1_33-A05-M13F_47_A05.ab1_2_ORF3" crc64 checksum: E6104A2EF1D121AB length: 51 aa.

InterPro       IPR016135      Ubiquitin-conjugating enzyme/RWD-like
method         AccNumber      shortName                               location
Gene3D         G3DSA:3.10.110.10no description                          T[10-46] 4.7e-06
superfamily    SSF54495       UBC-like                                T[5-45] 2.8e-06

InterPro       NULL           NULL
method         AccNumber      shortName                               location
HMMPanther     PTHR24067      UBIQUITIN-CONJUGATING ENZYME E2         T[1-46] 5.1e-15
HMMPanther     PTHR24067:SF31 UBIQUITIN-CONJUGATING ENZYME E2 N       T[1-46] 5.1e-15

Sequence "WQ_CONTROL_4_52-D07-M13F_47_D07.ab1_5_ORF1" crc64 checksum: 7ED3B1A899DEE544 length: 48 aa.

InterPro       IPR013790      Dwarfin
Cellular Component: intracellular (GO:0005622), Biological Process: regulation of transcription, DNA-dependent (GO:0006355)
method         AccNumber      shortName                               location
HMMPanther     PTHR13703      SMAD                                    T[1-40] 2.4e-07

InterPro       IPR017855      SMAD domain-like
method         AccNumber      shortName                               location
Gene3D         G3DSA:2.60.200.10no description                          T[9-40] 7.1e-05

InterPro       NULL           NULL
method         AccNumber      shortName                               location
HMMPanther     PTHR13703:SF20 SMAD6, 7                                T[1-40] 2.4e-07

Sequence "WQ_CONTROL_6_02-B01-M13F_47_B01.ab1_2_ORF6" crc64 checksum: 16B70DB31DCDC91C length: 37 aa.

InterPro       IPR007583      GRASP55/65
method         AccNumber      shortName                               location
HMMPanther     PTHR12893      GOLGI REASSEMBLY STACKING PROTEIN (GRASP)T[4-30] 2.6e-10
